# Supplementary material for: Management Methods and Duration Induces Changes in Soil Microbial Communities of Carya cathayensis var. dabeishansis Forests
Source: Ecol Evol. 2025 Sep 14;15(9):e72173. doi: 10.1002/ece3.72173 (PMC12434178; doi:10.1002/ece3.72173)
Supplement: Supplementary file 2 — Data S2: ece372173‐sup‐0002‐supinfo.xlsx. [file ECE3-15-e72173-s001.xlsx]

## Sheet: bacterial α
plot	ASVs	Shannon	Simpson	Chao1
EM3-10-1	2032	10.0328	0.998311	2185.9
EM3-10-2	2087	10.0692	0.998359	2242.76
EM3-10-3	2104	10.1823	0.998462	2267.77
EM3-10-4	2178	10.1883	0.998488	2290.57
EM3-10-5	2062	10.078	0.998238	2208.18
EM8-10-1	1915	9.94357	0.998063	2013.21
EM8-10-2	1906	9.93096	0.997995	1996
EM8-10-3	2174	10.1368	0.998493	2301.27
EM8-10-4	1967	10.0036	0.99836	2126.18
EM8-10-5	1761	9.8379	0.997835	1890.78
EM15-10-1	1881	9.96557	0.998005	2049.96
EM15-10-2	1903	10.0231	0.998198	2095.01
EM15-10-3	1684	9.79509	0.997635	1787.5
EM15-10-4	1623	9.68298	0.997535	1697.85
EM15-10-5	1970	10.0792	0.998166	2088.81
EM20-10-1	1889	9.92224	0.998065	2035.58
EM20-10-2	1756	9.8562	0.997767	1855.07
EM20-10-3	1686	9.77407	0.997567	1768.59
EM20-10-4	1914	9.96053	0.998093	2056.38
EM20-10-5	2131	10.1072	0.998411	2289.81
CK-10-1	2130	10.175	0.998427	2269.52
CK-10-2	1855	9.93976	0.998148	2004.33
CK-10-3	2176	10.1871	0.998602	2322.78
CK-10-4	1953	9.9921	0.998368	2084.45
CK-10-5	1872	9.93515	0.998165	1960.17
IM3-10-1	2185	10.1833	0.998436	2298.01
IM3-10-2	2252	10.2803	0.998569	2392.31
IM3-10-3	2364	10.5283	0.998886	2510.62
IM3-10-4	2378	10.3907	0.99865	2564.51
IM3-10-5	2141	10.15	0.998467	2284.02
IM8-10-1	1932	9.96604	0.998107	2071.79
IM8-10-2	2116	10.1285	0.998362	2236.75
IM8-10-3	1978	9.97849	0.998275	2118.84
IM8-10-4	2238	10.2713	0.998511	2341.56
IM8-10-5	1996	10.0355	0.998241	2147.8
IM15-10-1	1828	9.83708	0.998135	1970.03
IM15-10-2	1651	9.65547	0.997964	1782.36
IM15-10-3	1565	9.62043	0.997763	1667.53
IM15-10-4	1928	9.95915	0.998301	2030.57
IM15-10-5	1876	9.93894	0.998193	2023.62
IM20-10-1	1423	9.57407	0.997431	1525.44
IM20-10-2	1592	9.67304	0.997681	1709.97
IM20-10-3	1791	9.78564	0.99797	1884.43
IM20-10-4	1531	9.68553	0.997735	1645.85
IM20-10-5	1688	9.77272	0.99799	1815.84
EM3-20-1	1910	9.97048	0.998382	2080.14
EM3-20-2	1860	9.93618	0.998136	2012.52
EM3-20-3	1952	10.013	0.9985	2116.1
EM3-20-4	1805	9.91762	0.998296	1989.12
EM3-20-5	1850	9.94658	0.998371	2035.04
EM8-20-1	1931	9.98951	0.99844	2106.5
EM8-20-2	1686	9.74662	0.997785	1834.48
EM8-20-3	1762	9.82993	0.997925	1942.03
EM8-20-4	1796	9.88485	0.998015	1969.4
EM8-20-5	1720	9.80124	0.99792	1824.5
EM15-20-1	1507	9.62673	0.997659	1659.41
EM15-20-2	1592	9.66901	0.997702	1662.21
EM15-20-3	1838	9.85276	0.998175	2011.21
EM15-20-4	1807	9.8247	0.998049	1961.1
EM15-20-5	1838	9.86485	0.998185	1993.82
EM20-20-1	1493	9.65793	0.997576	1629.49
EM20-20-2	1679	9.79736	0.997766	1777.85
EM20-20-3	1765	9.72812	0.99796	1896.01
EM20-20-4	1581	9.63845	0.997835	1673.7
EM20-20-5	1983	10.0587	0.998546	2142.88
CK-20-1	1950	9.99101	0.998548	2122.33
CK-20-2	1771	9.75423	0.998145	1877.86
CK-20-3	1931	9.98507	0.998426	2105
CK-20-4	1791	9.79954	0.998196	1904.02
CK-20-5	1866	9.90969	0.998355	2010.63
IM3-20-1	2024	10.0759	0.998505	2194.06
IM3-20-2	1957	10.0273	0.99843	2117.04
IM3-20-3	2218	10.2321	0.998784	2403.02
IM3-20-4	1963	10.0428	0.998567	2138.05
IM3-20-5	2098	10.1455	0.998758	2271.48
IM8-20-1	1747	9.79165	0.997976	1826.16
IM8-20-2	1691	9.73449	0.997809	1765.77
IM8-20-3	2058	10.12	0.998612	2239.75
IM8-20-4	2023	10.0425	0.998498	2154.14
IM8-20-5	1784	9.81789	0.998065	1913.18
IM15-20-1	1738	9.70071	0.997862	1841.43
IM15-20-2	1611	9.62124	0.99768	1749.66
IM15-20-3	1752	9.77246	0.99797	1914.89
IM15-20-4	1543	9.63609	0.997694	1665.1
IM15-20-5	1749	9.79971	0.997959	1864.66
IM20-20-1	1657	9.76703	0.997718	1786.45
IM20-20-2	1492	9.54583	0.997564	1573.02
IM20-20-3	1410	9.47801	0.997466	1522.96
IM20-20-4	1704	9.66219	0.997874	1862.46
IM20-20-5	1391	9.49564	0.997341	1457.6
EM3-30-1	2032	10.0328	0.998311	2185.9
EM3-30-2	2087	10.0692	0.998359	2242.76
EM3-30-3	2104	10.1823	0.998462	2267.77
EM3-30-4	2178	10.1883	0.998488	2290.57
EM3-30-5	2062	10.078	0.998238	2208.18
EM8-30-1	1915	9.94357	0.998063	2013.21
EM8-30-2	1906	9.93096	0.997995	1996
EM8-30-3	2174	10.1368	0.998493	2301.27
EM8-30-4	1967	10.0036	0.99836	2126.18
EM8-30-5	1761	9.8379	0.997835	1890.78
EM15-30-1	1881	9.96557	0.998005	2049.96
EM15-30-2	1903	10.0231	0.998198	2095.01
EM15-30-3	1684	9.79509	0.997635	1787.5
EM15-30-4	1623	9.68298	0.997535	1697.85
EM15-30-5	1970	10.0792	0.998166	2088.81
EM20-30-1	1889	9.92224	0.998065	2035.58
EM20-30-2	1756	9.8562	0.997767	1855.07
EM20-30-3	1686	9.77407	0.997567	1768.59
EM20-30-4	1914	9.96053	0.998093	2056.38
EM20-30-5	2131	10.1072	0.998411	2289.81
CK-30-1	2130	10.175	0.998427	2269.52
CK-30-2	1855	9.93976	0.998148	2004.33
CK-30-3	2176	10.1871	0.998602	2322.78
CK-30-4	1953	9.9921	0.998368	2084.45
CK-30-5	1872	9.93515	0.998165	1960.17
IM3-30-1	2185	10.1833	0.998436	2298.01
IM3-30-2	2252	10.2803	0.998569	2392.31
IM3-30-3	2364	10.5283	0.998886	2510.62
IM3-30-4	2378	10.3907	0.99865	2564.51
IM3-30-5	2141	10.15	0.998467	2284.02
IM8-30-1	1932	9.96604	0.998107	2071.79
IM8-30-2	2116	10.1285	0.998362	2236.75
IM8-30-3	1978	9.97849	0.998275	2118.84
IM8-30-4	2238	10.2713	0.998511	2341.56
IM8-30-5	1996	10.0355	0.998241	2147.8
IM15-30-1	1828	9.83708	0.998135	1970.03
IM15-30-2	1651	9.65547	0.997964	1782.36
IM15-30-3	1565	9.62043	0.997763	1667.53
IM15-30-4	1928	9.95915	0.998301	2030.57
IM15-30-5	1876	9.93894	0.998193	2023.62
IM20-30-1	1423	9.57407	0.997431	1525.44
IM20-30-2	1592	9.67304	0.997681	1709.97
IM20-30-3	1791	9.78564	0.99797	1884.43
IM20-30-4	1531	9.68553	0.997735	1645.85
IM20-30-5	1688	9.77272	0.99799	1815.84

## Sheet: bacterial （phylum level）
	Acidobacteriota	Proteobacteria	Chloroflexi	Actinobacteriota	Verrucomicrobiota	Planctomycetota	Gemmatimonadota	Firmicutes	Methylomirabilota	Myxococcota
EM3-10-1	21.4134	29.941	9.35304	12.4974	4.31098	10.2932	2.32372	1.49359	2.16178	2.48251
EM3-10-2	24.0826	27.4831	5.45575	13.9646	5.69755	10.9013	2.38902	1.75047	2.40094	2.58825
EM3-10-3	25.2897	27.5481	10.796	8.97036	4.67276	8.65463	2.90283	2.37352	1.82564	2.3661
EM3-10-4	22.5536	29.7014	9.03255	7.54237	7.49036	10.4474	2.04429	2.43701	1.39335	2.42087
EM3-10-5	22.5199	25.0047	13.7056	8.72066	4.34672	8.70875	3.73743	1.91977	2.832	2.31802
EM8-10-1	24.7027	30.0582	5.40581	13.8911	3.75424	8.24293	2.64325	1.99269	0.956269	3.65917
EM8-10-2	25.3834	33.6506	4.26171	12.8545	5.26549	5.8377	2.19444	1.41993	1.05772	3.51996
EM8-10-3	36.5816	30.4335	8.85846	7.13677	4.68208	1.591	1.45463	2.30127	2.36377	0.920507
EM8-10-4	24.0462	21.9635	14.0693	7.05875	4.79164	3.64231	6.05225	1.1294	5.92104	2.31361
EM8-10-5	25.9885	31.6114	4.9592	12.9888	5.25514	4.69807	2.92895	1.66467	2.7244	2.54814
EM15-10-1	27.6277	27.6776	7.80495	12.7098	4.27168	5.39355	1.99404	2.33114	2.20986	1.84244
EM15-10-2	24.9616	24.3027	13.3525	9.18933	5.04752	4.61799	4.31867	2.2779	3.05922	2.42172
EM15-10-3	26.2959	27.9253	8.12311	6.4698	6.82847	4.48342	3.51159	2.62003	3.11363	2.74129
EM15-10-4	28.0743	26.1602	9.17931	7.52523	6.83535	5.50677	4.75547	1.38386	2.53844	2.36238
EM15-10-5	31.1802	25.51	8.6959	6.97045	8.25167	8.2898	2.1163	1.35558	1.64347	1.72927
EM20-10-1	21.1126	32.7446	5.37281	14.4486	5.18241	6.20445	2.85821	1.56698	2.06159	3.28059
EM20-10-2	19.6108	33.6309	5.37159	16.4244	4.9914	7.11867	2.34091	2.25582	1.25464	2.80076
EM20-10-3	22.0948	30.4826	7.99693	10.5652	7.03978	8.42436	1.49783	2.10426	1.82114	2.46045
EM20-10-4	20.7665	31.6367	6.99047	12.9248	5.03573	7.40734	2.38913	2.03006	1.29265	3.89196
EM20-10-5	26.2201	27.0891	7.68222	10.8775	5.62731	8.92099	2.70709	1.96018	1.08939	2.94209
CK-10-1	24.9663	22.2727	12.9107	14.366	5.73089	8.88533	1.88443	2.14097	1.17025	1.92402
CK-10-2	27.1758	28.1183	10.6564	6.60297	6.84964	5.58133	2.43723	1.45608	2.76673	1.88683
CK-10-3	25.1244	25.4396	10.8969	10.0097	4.98274	8.18061	2.19035	2.64896	1.97078	2.53387
CK-10-4	24.1771	37.1313	5.53958	12.5833	4.79375	4.06458	2.1375	2.96042	0.827083	1.82917
CK-10-5	30.9199	27.6865	6.65828	9.57808	6.18323	8.88334	1.47023	1.6918	1.2956	1.5735
IM3-10-1	23.5712	23.2571	11.141	9.38856	6.60374	9.93164	2.3736	2.45515	3.24808	2.6356
IM3-10-2	23.3205	41.0738	3.09981	8.76379	3.01054	5.21265	2.40546	3.77433	1.18041	2.07316
IM3-10-3	25.6417	34.8128	5.80016	10.2173	5.27115	4.17279	1.85747	3.57261	2.10182	1.75547
IM3-10-4	25.8487	27.1646	4.99076	12.271	8.71873	5.56176	2.16504	2.39198	2.3389	2.661
IM3-10-5	22.3923	26.3482	11.1244	10.1758	6.26968	6.66029	2.90566	3.35207	2.27988	2.68644
IM8-10-1	29.641	23.7696	14.8205	6.54681	6.19567	5.28426	3.05466	2.07802	1.74415	1.92452
IM8-10-2	28.5925	25.1458	15.2192	7.11414	4.56219	2.96155	4.67921	2.47834	1.25144	1.73654
IM8-10-3	19.0707	41.3107	3.56308	10.3575	4.84464	5.75152	2.03093	2.75643	1.16701	3.26715
IM8-10-4	25.9851	26.8363	7.32798	12.3693	5.80414	8.35775	3.40135	2.71137	0.683044	2.87953
IM8-10-5	29.9603	20.882	15.2797	5.95238	9.36236	4.5382	3.34578	2.0347	2.03276	1.63399
IM15-10-1	40.632	23.3301	8.92675	6.0298	7.844	4.83504	1.48836	1.56642	1.10312	1.04541
IM15-10-2	28.1021	37.0594	4.04087	9.66662	4.08742	5.08711	2.99685	2.589	0.398989	1.27455
IM15-10-3	29.7369	27.8366	7.95869	10.4158	6.2775	6.00808	3.11091	2.4176	0.666367	1.71172
IM15-10-4	28.0843	16.5066	16.2178	7.0314	12.3054	5.02832	3.37034	1.6636	3.47912	1.06156
IM15-10-5	30.74	30.7266	6.26563	9.0232	5.85888	6.61892	1.08851	2.17894	1.16108	1.28521
IM20-10-1	31.9092	30.7032	5.45413	11.3892	5.36519	4.5828	2.13613	1.70649	0.535162	1.43062
IM20-10-2	35.6529	28.2043	5.14398	8.46998	5.21303	7.00532	1.07762	1.66701	1.3683	1.17719
IM20-10-3	22.7013	31.202	5.44071	9.47459	7.74498	8.273	2.50205	1.8826	2.42369	2.91066
IM20-10-4	24.5806	27.1112	9.85118	9.53847	7.45053	6.09224	3.63386	1.7175	1.34385	2.65403
IM20-10-5	25.0722	28.7857	11.5507	8.02593	7.97506	1.68855	4.89334	2.27765	1.42928	2.06597
EM3-20-1	22.5032	25.5324	15.3502	9.57353	4.225	5.42078	4.56097	1.23733	3.8836	1.96528
EM3-20-2	7.38936	9.25227	0.478092	3.67087	0.833455	1.50205	0.474428	64.7274	0.168523	0.402989
EM3-20-3	25.7497	23.2406	17.4978	6.62314	5.5795	5.83078	4.69544	1.59571	2.55315	1.81398
EM3-20-4	23.186	20.4901	18.2904	5.59832	6.93157	6.80873	4.81541	1.29885	5.11351	2.21116
EM3-20-5	26.9319	19.7674	15.3872	6.02283	4.29675	4.25404	6.72375	1.51833	4.83263	1.9979
EM8-20-1	29.6373	26.7155	9.3594	7.61065	5.05491	4.21298	5.92513	1.35607	2.58236	1.6589
EM8-20-2	26.408	22.7907	15.8498	7.18125	4.86095	4.77581	4.24165	1.38884	4.19324	1.67763
EM8-20-3	27.779	22.2	13.0826	8.81445	6.47841	4.80736	3.65649	1.97782	3.27541	1.88446
EM8-20-4	25.7802	21.1473	14.8075	7.70985	6.12402	3.27691	5.80125	1.50689	5.22761	1.86124
EM8-20-5	24.4904	23.1967	11.7576	5.52761	6.52728	2.33257	7.83241	2.03365	6.17772	2.37994
EM15-20-1	23.4955	19.2798	14.4534	8.02012	3.58889	4.38731	3.09787	1.56091	8.32951	2.38528
EM15-20-2	26.2547	24.5879	13.044	8.02519	4.45912	4.2801	4.32949	2.28821	4.30274	1.96308
EM15-20-3	24.3767	22.5698	12.5069	5.62965	4.07473	4.31852	4.94131	2.07117	6.76664	2.85989
EM15-20-4	23.7701	24.3236	11.642	6.16867	4.17208	4.55013	6.33238	1.84132	5.41257	3.22864
EM15-20-5	32.1761	23.3819	12.6848	6.17966	5.19791	6.15715	3.06299	1.3419	2.27344	1.98774
EM20-20-1	19.9199	25.85	11.953	10.4246	4.97672	5.46271	3.16818	1.84934	5.23455	2.63397
EM20-20-2	21.6139	29.2822	11.2547	10.6388	4.94646	4.68646	3.91622	1.12124	3.52784	2.33023
EM20-20-3	23.8687	24.2338	13.196	7.47122	9.03957	4.28777	3.48921	2.45324	4.38849	2.3723
EM20-20-4	21.1471	24.2912	12.3941	12.2477	5.40467	6.29913	3.70431	2.13585	2.73034	3.77116
EM20-20-5	25.1906	28.8266	9.70363	8.67411	5.83332	6.75336	2.37789	1.41367	2.41246	3.0828
CK-20-1	28.7335	23.6662	11.7066	10.3579	4.1893	8.3972	2.27696	2.70295	2.67133	1.34311
CK-20-2	27.1412	28.0906	10.5893	6.75341	6.46913	5.72564	2.338	2.35075	2.98309	1.87878
CK-20-3	24.1459	21.4655	10.3647	8.98424	4.74602	14.8477	2.29577	2.68525	2.19553	2.22346
CK-20-4	27.5672	25.0836	17.0051	7.33628	4.3392	4.829	3.20854	1.55141	2.79642	1.47589
CK-20-5	27.6851	21.9355	15.2492	7.24345	5.82655	5.07623	3.71402	1.59465	3.98407	1.81001
IM3-20-1	22.7259	22.0543	16.0742	9.13491	10.7062	3.77392	2.5025	2.27978	3.8879	1.5976
IM3-20-2	28.3812	25.5219	10.4924	6.65371	4.94699	7.01738	3.46347	2.80541	2.89007	1.58357
IM3-20-3	25.7537	29.4252	10.332	9.39186	4.59576	6.58918	2.56069	2.44169	2.34053	1.54911
IM3-20-4	23.5529	22.4595	11.7121	7.13061	9.33882	4.9374	2.87497	3.18798	5.2161	2.14819
IM3-20-5	23.9938	27.1319	9.45117	10.2836	6.21431	6.1814	3.99381	2.48185	2.27858	2.56897
IM8-20-1	32.8742	19.1243	17.2912	5.14989	4.96422	4.70934	3.73034	1.65586	2.92857	1.81791
IM8-20-2	28.974	15.197	18.1536	5.20496	12.2626	6.66568	3.16366	2.11157	2.60341	1.24253
IM8-20-3	22.5855	27.1502	11.1101	9.39834	8.07181	5.58231	3.66521	2.31324	3.26907	1.8426
IM8-20-4	27.6873	23.0507	10.8966	14.0318	5.52289	6.56849	3.75027	2.71992	0.686336	1.92852
IM8-20-5	28.5612	14.7863	23.3772	4.82758	4.75407	3.21998	6.60935	2.13174	3.98063	1.35351
IM15-20-1	33.8482	24.4214	9.00243	6.79568	8.844	5.61497	3.21017	1.43722	1.60131	1.48249
IM15-20-2	38.7306	16.6374	16.4396	5.8071	5.91617	5.77936	2.38866	2.20747	1.85805	0.920705
IM15-20-3	36.3772	22.976	12.6384	7.43014	5.68747	4.27682	2.33314	1.1881	2.0388	0.933254
IM15-20-4	28.5929	16.0781	16.6614	6.16382	9.70702	4.4173	4.66966	1.69639	4.05963	1.63455
IM15-20-5	30.5841	21.9068	16.812	8.56798	6.47355	5.12874	2.21498	1.47477	0.953045	1.07924
IM20-20-1	21.1076	22.551	12.4505	8.84289	11.0809	6.04104	3.07098	1.82785	5.59089	1.60197
IM20-20-2	11.6442	39.0324	3.54473	6.0526	6.63743	5.57221	0.171568	10.5014	2.4661	1.06372
IM20-20-3	22.7357	23.6007	10.2664	8.4688	9.13447	5.51831	3.18042	1.70759	5.72572	2.06936
IM20-20-4	31.554	20.8712	10.7855	6.95	7.96639	8.1638	2.15352	1.31658	3.49294	1.6543
IM20-20-5	24.1805	22.4605	12.7742	8.54965	8.76954	3.85927	3.15674	2.08524	3.86859	2.14673
EM3-30-1	21.3307	20.9016	18.5884	10.3893	1.95635	4.79398	6.91952	0.944339	6.07361	2.03018
EM3-30-2	25.497	24.5616	8.9888	10.5461	13.3523	5.42119	2.52541	2.03962	1.67614	1.72954
EM3-30-3	23.8304	25.888	16.172	7.24404	4.66941	6.54815	3.73269	1.7902	2.43652	2.50558
EM3-30-4	23.4258	22.179	17.0221	7.84961	3.16705	4.60485	5.07116	1.21274	5.18936	3.86976
EM3-30-5	25.111	21.0274	14.9384	6.72614	4.3048	4.32354	5.49486	1.77665	5.01134	2.63123
EM8-30-1	26.8293	20.5539	16.4866	6.69203	3.98125	3.36526	7.15402	0.874154	5.48724	1.59205
EM8-30-2	21.8466	22.4631	19.1286	8.24508	5.16581	3.31626	4.41837	1.61421	5.40447	1.82303
EM8-30-3	23.9947	25.4944	14.3199	8.46348	4.22718	4.72707	4.02649	1.09283	4.89856	1.5836
EM8-30-4	24.6688	21.0621	17.7745	6.46384	5.37761	3.13378	5.91738	1.36058	5.96868	1.6483
EM8-30-5	24.6073	21.9611	12.867	6.72547	3.50358	3.84078	3.77292	1.28094	7.96118	2.26376
EM15-30-1	24.9335	20.0441	14.1816	6.77725	3.03998	3.8259	3.34599	1.67048	8.53469	2.39118
EM15-30-2	23.5761	20.9658	12.7258	7.88643	4.09575	4.69373	4.6348	1.79048	6.87073	2.59992
EM15-30-3	22.4022	17.2588	17.9924	4.1951	1.84772	3.04055	5.73452	1.59257	11.9815	3.27018
EM15-30-4	0.397722	70.8422	0.095453	1.24567	0.186134	0.003182	0	11.7423	0.027045	0.014318
EM15-30-5	29.6404	21.9081	17.1397	5.28058	6.79116	4.17861	3.60913	1.67514	2.49977	2.14107
EM20-30-1	22.0744	21.7099	14.7217	10.226	3.77563	5.11479	2.22892	1.33555	5.78617	2.65846
EM20-30-2	23.845	24.2267	13.0944	9.95264	4.86095	4.72737	3.57372	0.973232	4.70309	2.26741
EM20-30-3	23.5304	21.1566	13.5952	8.31399	3.44841	4.08305	5.07713	1.26554	7.80852	2.53482
EM20-30-4	21.0694	23.9163	15.4167	11.1712	4.77639	4.48946	4.541	1.60473	3.29193	2.64591
EM20-30-5	23.7726	27.3537	12.43	8.68347	5.32018	7.52607	2.89449	1.40445	2.26035	2.7058
CK-30-1	28.4316	21.3086	18.2559	6.23577	5.74158	4.94387	3.92046	1.70827	3.03325	0.850244
CK-30-2	28.6939	25.3902	12.4869	6.21544	5.40526	4.41835	3.74991	1.93008	3.64317	1.6676
CK-30-3	30.1858	21.3958	14.3747	8.93759	6.45735	6.15361	1.82075	2.60442	1.46331	1.48512
CK-30-4	25.5791	21.7255	19.1502	7.09185	3.66267	5.04661	4.29669	2.27362	2.8122	1.85946
CK-30-5	26.6713	19.1947	16.9928	8.00636	5.2581	5.32433	4.72832	1.59597	3.2979	1.97344
IM3-30-1	24.9041	20.2129	18.2554	8.17994	5.37372	3.25182	4.32338	2.77085	4.41886	1.47826
IM3-30-2	28.2165	22.1706	16.4367	5.91713	4.78738	4.82183	3.73198	2.13437	3.90425	1.66652
IM3-30-3	26.5662	20.6938	16.6747	7.4364	5.72331	5.14637	3.98537	1.77522	4.5854	1.41308
IM3-30-4	23.3368	22.1889	13.9701	6.72965	8.90318	4.44764	2.74551	2.33132	5.82434	2.21297
IM3-30-5	31.4254	20.8507	14.3695	4.59119	6.43101	4.8214	3.82259	2.09045	2.8442	1.63003
IM8-30-1	1.81389	79.5244	3.48509	0.805411	0.030186	0	0	8.97615	0	0
IM8-30-2	31.9246	17.8355	19.1429	4.65694	7.21766	3.18064	4.62653	2.13675	2.14182	1.53035
IM8-30-3	23.6722	17.2408	19.9611	8.23968	4.12947	3.48528	6.27385	1.81353	5.85548	2.01835
IM8-30-4	23.9374	17.4338	22.3335	8.48037	7.32192	3.11971	6.43624	2.44812	2.54307	0.923656
IM8-30-5	29.9905	13.0159	24.2221	3.98106	3.75377	2.72579	7.46104	1.38442	4.02411	1.22083
IM15-30-1	34.6187	18.2655	13.3367	5.01927	6.8175	4.72264	5.50193	1.73957	2.49707	1.67421
IM15-30-2	34.1066	12.9691	19.7786	4.15906	2.98439	2.30986	7.0398	1.51523	5.10505	1.88869
IM15-30-3	40.0277	20.9248	12.5952	5.8042	4.49734	3.10547	2.90043	1.29519	3.72889	1.17518
IM15-30-4	26.1727	15.241	22.3062	6.39107	5.82485	2.08656	6.20963	1.27477	4.85039	1.92233
IM15-30-5	28.0388	15.0313	22.6605	6.41273	5.61356	2.67466	6.0921	1.4904	1.27449	1.50329
IM20-30-1	24.211	20.2036	13.8173	8.33255	10.7776	4.97026	3.28362	1.6127	5.83089	1.26341
IM20-30-2	8.06241	74.369	0.968361	4.01012	2.25079	5.10352	0.619402	0.65866	1.20536	0.686286
IM20-30-3	5.03485	8.18755	1.89952	1.84105	1.75098	1.1236	0.584712	57.4251	1.31955	0.279714
IM20-30-4	5.96662	13.8189	1.24981	1.87049	0.886198	0.935243	0	61.0935	0.230006	0.140371
IM20-30-5	24.5322	24.3143	11.9675	7.15678	7.58736	4.17464	4.49713	1.80736	3.48891	2.20781

## Sheet: bacterial ASV_taxonomy_split
ASV ID	Domain	Phylum	Class	Order	Family	Genus	Species
ebf0b923bb36721ad4701f98ca5a9739	d__Bacteria	p__Planctomycetota	c__Planctomycetes	o__Gemmatales	f__Gemmataceae	g__Gemmataceae_unclassified	s__Gemmataceae_unclassified
b0db4625764dc8cc5013b559b6fbd542	d__Bacteria	p__Proteobacteria	c__Alphaproteobacteria	o__Elsterales	f__Elsterales_unclassified	g__Elsterales_unclassified	s__Elsterales_unclassified
b0fb1ff171d5102ac3e688d64c6d525c	d__Bacteria	p__Acidobacteriota	c__Vicinamibacteria	o__Vicinamibacterales	f__Vicinamibacterales_unclassified	g__Vicinamibacterales_unclassified	s__Vicinamibacterales_unclassified
b0f2a79d87ee9bd7b56632266366e442	d__Bacteria	p__Chloroflexi	c__Ktedonobacteria	o__Ktedonobacterales	f__Ktedonobacteraceae	g__1921-3	s__1921-3_unclassified
9cb0c21ecc717da1205fdcc6396fba91	d__Bacteria	p__Planctomycetota	c__Phycisphaerae	o__Phycisphaerales	f__Phycisphaeraceae	g__SM1A02	s__SM1A02_unclassified
45a0a2af2173454717b364b6395d39d9	d__Bacteria	p__NB1-j	c__NB1-j_unclassified	o__NB1-j_unclassified	f__NB1-j_unclassified	g__NB1-j_unclassified	s__NB1-j_unclassified
f0b66d34fc3ef6d50b18b6226e5e0d83	d__Bacteria	p__Bdellovibrionota	c__Oligoflexia	o__Oligoflexales	f__Oligoflexaceae	g__Oligoflexaceae_unclassified	s__Oligoflexaceae_unclassified
d0ad9f87e4b4ed5e77854db949ee83f8	d__Bacteria	p__Cyanobacteria	c__Sericytochromatia	o__Sericytochromatia_unclassified	f__Sericytochromatia_unclassified	g__Sericytochromatia_unclassified	s__Sericytochromatia_unclassified
8898a0cfef8688c2c1e4c9895d554de7	d__Bacteria	p__Firmicutes	c__Firmicutes_unclassified	o__Firmicutes_unclassified	f__Firmicutes_unclassified	g__Firmicutes_unclassified	s__Firmicutes_unclassified
c0e1514db63c6f261fa91946d8614fe5	d__Bacteria	p__Chloroflexi	c__AD3	o__AD3_unclassified	f__AD3_unclassified	g__AD3_unclassified	s__AD3_unclassified
3853a0aaa84b15108c2a1e7c969333e7	d__Bacteria	p__Actinobacteriota	c__Actinobacteriota	o__Actinobacteriota_unclassified	f__Actinobacteriota_unclassified	g__Actinobacteriota_unclassified	s__Actinobacteriota_unclassified
066b0a07ddef21306b09808438054834	d__Bacteria	p__Planctomycetota	c__Planctomycetes	o__Gemmatales	f__Gemmataceae	g__Gemmataceae_unclassified	s__Gemmataceae_unclassified
a0adc382bc46229443d31583f9e5414d	d__Bacteria	p__Proteobacteria	c__Deltaproteobacteria	o__Deltaproteobacteria_unclassified	f__Deltaproteobacteria_unclassified	g__Deltaproteobacteria_unclassified	s__Deltaproteobacteria_unclassified
58d0c79eea1ba7b7cb9d32fc3bba228a	d__Bacteria	p__Myxococcota	c__Polyangia	o__Haliangiales	f__Haliangiaceae	g__Haliangium	s__Haliangium_unclassified
e0dafef585e8014bd43ad7a5ebecd6f2	d__Bacteria	p__Proteobacteria	c__Gammaproteobacteria	o__Salinisphaerales	f__Solimonadaceae	g__Polycyclovorans	s__Polycyclovorans_unclassified
134c0fb127054fcd24c83ea8c2a517c0	d__Bacteria	p__Bacteroidota	c__Flavobacteriia	o__Flavobacteriales	f__Flavobacteriaceae	g__Flavobacteriaceae_unclassified	s__Flavobacteriaceae_unclassified
4848a0cbb77ef34845dfd0d0296ac06f	d__Bacteria	p__Acidobacteriota	c__Acidobacteriae	o__Subgroup_12	f__Subgroup_12_unclassified	g__Subgroup_12_unclassified	s__Subgroup_12_unclassified
4d0ed3b587511143dce85233be043b5a	d__Bacteria	p__Cyanobacteria	c__Vampirivibrionia	o__Obscuribacterales	f__Obscuribacteraceae	g__Obscuribacteraceae_unclassified	s__Obscuribacteraceae_unclassified
38fe0b9f9e77508369f5590b7cc582f7	d__Bacteria	p__Planctomycetota	c__Planctomycetes	o__Gemmatales	f__Gemmataceae	g__Gemmataceae_unclassified	s__Gemmataceae_unclassified
0f0ac9bac70084925c97c05a9c3808c1	d__Bacteria	p__Proteobacteria	c__Gammaproteobacteria	o__Burkholderiales	f__TRA3-20	g__TRA3-20_unclassified	s__TRA3-20_unclassified
c0e4e869f60c8ab13c19c0f02484b36c	d__Bacteria	p__Proteobacteria	c__Gammaproteobacteria	o__Burkholderiales	f__A21b	g__A21b_unclassified	s__A21b_unclassified
8b0daac26087f00f1789aecf1a75dbfe	d__Bacteria	p__Acidobacteriota	c__Acidobacteriae	o__Acidobacteriales	f__Acidobacteriaceae_(Subgroup_1)	g__Granulicella	s__Granulicella_unclassified
dc0def3ebfa295574a72ea8585ee478a	d__Bacteria	p__Chloroflexi	c__Chloroflexi_unclassified	o__Chloroflexi_unclassified	f__Chloroflexi_unclassified	g__Chloroflexi_unclassified	s__Chloroflexi_unclassified
da0cd2bc14431f39e3b9a55abf4e7e7e	d__Bacteria	p__Proteobacteria	c__Gammaproteobacteria	o__Burkholderiales	f__Sutterellaceae	g__Sutterellaceae_unclassified	s__Sutterellaceae_unclassified
fcf0b0f6ec10ffbce76baa581c2d4188	d__Bacteria	p__Proteobacteria	c__Alphaproteobacteria	o__Elsterales	f__Elsterales_unclassified	g__Elsterales_unclassified	s__Elsterales_unclassified
9b0cf678e2c10b8980fc0970aa308d9d	d__Bacteria	p__Chloroflexi	c__Ktedonobacteria	o__Ktedonobacterales	f__Ktedonobacteraceae	g__JG30a-KF-32	s__JG30a-KF-32_unclassified
361e0a32e3d8cc6e0e6119f5479fd500	d__Bacteria	p__Gemmatimonadota	c__Gemmatimonadetes	o__Gemmatimonadales	f__Gemmatimonadaceae	g__Gemmatimonadaceae_unclassified	s__Gemmatimonadaceae_unclassified
c0e271f2b0397d1fa914fbf965fd2f62	d__Bacteria	p__Myxococcota	c__Polyangia	o__Polyangiales	f__Polyangiaceae	g__Pajaroellobacter	s__Pajaroellobacter_unclassified
641bed0b3522297b15f3e291f5fe07a9	d__Bacteria	p__Actinobacteriota	c__Thermoleophilia	o__Gaiellales	f__Gaiellales_unclassified	g__Gaiellales_unclassified	s__Gaiellales_unclassified
e0d96734710619a6c8d049d30103bd5f	d__Bacteria	p__Acidobacteriota	c__Vicinamibacteria	o__Vicinamibacterales	f__Vicinamibacterales_unclassified	g__Vicinamibacterales_unclassified	s__Vicinamibacterales_unclassified
03fa0d6db6d897eac18831a26ecd0492	d__Bacteria	p__Actinobacteriota	c__Acidimicrobiia	o__Acidimicrobiales	f__Acidimicrobiaceae	g__Acidimicrobiaceae_unclassified	s__Acidimicrobiaceae_unclassified
880f0f7d82b4673d02ea0638f1887e61	d__Bacteria	p__Bacteroidota	c__Kryptonia	o__Kryptoniales	f__BSV26	g__BSV26_unclassified	s__BSV26_unclassified
e0dd708c549712dc64f58675ee2c7e64	d__Bacteria	p__Planctomycetota	c__Planctomycetes	o__Gemmatales	f__Gemmataceae	g__Gemmataceae_unclassified	s__Gemmataceae_unclassified
91439f0e1a0af6341366f1bc46016d20	d__Bacteria	p__Chloroflexi	c__Ktedonobacteria	o__Ktedonobacterales	f__JG30-KF-AS9	g__JG30-KF-AS9_unclassified	s__JG30-KF-AS9_unclassified
cfcd0b9a71b9a7119cfc3de63991abcd	d__Bacteria	p__Chloroflexi	c__AD3	o__AD3_unclassified	f__AD3_unclassified	g__AD3_unclassified	s__AD3_unclassified
8b00e920d2c41edaf3782431d6776a45	d__Bacteria	p__Acidobacteriota	c__Acidobacteriae	o__Subgroup_2	f__Subgroup_2_unclassified	g__Subgroup_2_unclassified	s__Subgroup_2_unclassified
61d0b0f8008a80bca40c546a86934720	d__Bacteria	p__Actinobacteriota	c__Coriobacteriia	o__Coriobacteriales	f__Atopobiaceae	g__Atopobiaceae_unclassified	s__Atopobiaceae_unclassified
d0e6b40627ebf24e2cfdda54ef58068f	d__Bacteria	p__Chloroflexi	c__Ktedonobacteria	o__Ktedonobacterales	f__Ktedonobacteraceae	g__HSB_OF53-F07	s__HSB_OF53-F07_unclassified
f00f3e6d0f49a6763b81563122356ce2	d__Bacteria	p__Dependentiae	c__Babeliae	o__Babeliales	f__Vermiphilaceae	g__Vermiphilaceae_unclassified	s__Vermiphilaceae_unclassified
305daa0f4abe5bca2c67b88ec85c4e0f	d__Bacteria	p__Actinobacteriota	c__Actinobacteria	o__Catenulisporales	f__Catenulisporaceae	g__Catenulispora	s__Catenulispora_unclassified
db0f976014188eeda688416451459818	d__Bacteria	p__Verrucomicrobiota	c__Verrucomicrobiae	o__Pedosphaerales	f__Pedosphaeraceae	g__DEV008	s__DEV008_unclassified
3fae0b24d46127694102a937d7347a1e	d__Bacteria	p__Acidobacteriota	c__Acidobacteriota_unclassified	o__Acidobacteriota_unclassified	f__Acidobacteriota_unclassified	g__Acidobacteriota_unclassified	s__Acidobacteriota_unclassified
6a0cee5079978d0e4a1e8eed5af50aaf	d__Bacteria	p__Myxococcota	c__Polyangia	o__Haliangiales	f__Haliangiaceae	g__Haliangium	s__Haliangium_unclassified
3c0ead947c1db5a2883485d0a61e2bf9	d__Bacteria	p__Proteobacteria	c__Gammaproteobacteria	o__Gammaproteobacteria_unclassified	f__Gammaproteobacteria_unclassified	g__Gammaproteobacteria_unclassified	s__Gammaproteobacteria_unclassified
ff0cc2ed2cc028d7f194fe8c8d51f98f	d__Bacteria	p__Proteobacteria	c__Gammaproteobacteria	o__Diplorickettsiales	f__Diplorickettsiaceae	g__Aquicella	s__Aquicella_unclassified
fcb0e7ac226adda080d66444af853841	d__unclassified	p__unclassified	c__unclassified	o__unclassified	f__unclassified	g__unclassified	s__unclassified
b0c4fdd28da7194abe658f516c277a96	d__Bacteria	p__Planctomycetota	c__Planctomycetes	o__Gemmatales	f__Gemmataceae	g__Gemmataceae_unclassified	s__Gemmataceae_unclassified
2b00e9a76bb400d44d53316ef5d55a4e	d__Bacteria	p__Actinobacteriota	c__Thermoleophilia	o__Gaiellales	f__Gaiellales_unclassified	g__Gaiellales_unclassified	s__Gaiellales_unclassified
2908d0f89edf6873c245205818163548	d__Bacteria	p__Planctomycetota	c__Planctomycetia	o__Planctomycetales	f__Planctomycetales_unclassified	g__Planctomycetales_unclassified	s__Planctomycetales_unclassified
fd0c4a3e9de2129d284a3a806d8ea963	d__Bacteria	p__Patescibacteria	c__Saccharimonadia	o__Saccharimonadales	f__LWQ8	g__LWQ8_unclassified	s__LWQ8_unclassified
3c0b16168e309bc24e54add854df9694	d__Bacteria	p__Actinobacteriota	c__Actinobacteriota	o__Actinobacteriota_unclassified	f__Actinobacteriota_unclassified	g__Actinobacteriota_unclassified	s__Actinobacteriota_unclassified
3ab0afb6e3cb4a47ea2258d0cbd76d3f	d__Bacteria	p__Planctomycetota	c__OM190	o__OM190_unclassified	f__OM190_unclassified	g__OM190_unclassified	s__OM190_unclassified
07b0f7d4f35cd23baf985e959c227817	d__Bacteria	p__Proteobacteria	c__Deltaproteobacteria	o__Deltaproteobacteria_unclassified	f__Deltaproteobacteria_unclassified	g__Deltaproteobacteria_unclassified	s__Deltaproteobacteria_unclassified
19a00b069c2c4580cb6bbc9f751745d3	d__Bacteria	p__Proteobacteria	c__Betaproteobacteria	o__Betaproteobacteria_unclassified	f__Betaproteobacteria_unclassified	g__Betaproteobacteria_unclassified	s__Betaproteobacteria_unclassified
86da0f4192dcfda08da30df408cda807	d__Bacteria	p__Proteobacteria	c__Alphaproteobacteria	o__Caulobacterales	f__Caulobacteraceae	g__Caulobacter	s__uncultured_Caulobacter_sp.
bc0fda6b02bda3b700b3dfc4fd31368d	d__Bacteria	p__Myxococcota	c__bacteriap25	o__bacteriap25_unclassified	f__bacteriap25_unclassified	g__bacteriap25_unclassified	s__bacteriap25_unclassified
2684e0f0d03b2a7c5e32a4050f74ff21	d__Bacteria	p__Chloroflexi	c__KD4-96	o__KD4-96_unclassified	f__KD4-96_unclassified	g__KD4-96_unclassified	s__KD4-96_unclassified
a0d32e126695b43e2e4bd880fb5a7317	d__unclassified	p__unclassified	c__unclassified	o__unclassified	f__unclassified	g__unclassified	s__unclassified
bfef0bae1563a1804c4c207ba8b1ff40	d__Bacteria	p__Actinobacteriota	c__Acidimicrobiia	o__IMCC26256	f__IMCC26256_unclassified	g__IMCC26256_unclassified	s__IMCC26256_unclassified
982e0a797460204a1f7e66010038e2ff	d__Bacteria	p__Firmicutes	c__Clostridia	o__Oscillospirales	f__Eubacterium]_coprostanoligenes_group	g__Eubacterium]_coprostanoligenes_group_unclassified	s__Eubacterium]_coprostanoligenes_group_unclassified
de0a1cabf903df089294a1413ad65525	d__Bacteria	p__Acidobacteriota	c__Acidobacteriae	o__Bryobacterales	f__Bryobacteraceae	g__Bryobacter	s__Bryobacter_unclassified
479277543c0f094ce935ce3994f5c9a4	d__unclassified	p__unclassified	c__unclassified	o__unclassified	f__unclassified	g__unclassified	s__unclassified
77b0b6cd03fae54108e7bb58287e0825	d__Bacteria	p__Proteobacteria	c__Gammaproteobacteria	o__Burkholderiales	f__Nitrosomonadaceae	g__GOUTA6	s__GOUTA6_unclassified
6d0ef8e34f823230b2fdbfa554c68225	d__unclassified	p__unclassified	c__unclassified	o__unclassified	f__unclassified	g__unclassified	s__unclassified
0f0d8e53766fde973b26d9a36063c1e2	d__Bacteria	p__Chloroflexi	c__Chloroflexia	o__Chloroflexales	f__Roseiflexaceae	g__Roseiflexaceae_unclassified	s__Roseiflexaceae_unclassified
065efd00a3abf6d2fc946088fc6154a7	d__Bacteria	p__Chloroflexi	c__AD3	o__AD3_unclassified	f__AD3_unclassified	g__AD3_unclassified	s__AD3_unclassified
9170ca0dd81bb853216627ff8ad1afe8	d__Bacteria	p__Bdellovibrionota	c__Oligoflexia	o__0319-6G20	f__0319-6G20_unclassified	g__0319-6G20_unclassified	s__0319-6G20_unclassified
59106a0b7f06b0de43d0379e5225db1f	d__Bacteria	p__Proteobacteria	c__Alphaproteobacteria	o__Rhizobiales	f__Hyphomicrobiaceae	g__Hyphomicrobiaceae_unclassified	s__Hyphomicrobiaceae_unclassified
7b0e6c9305aa0e01d37a106bf1265a13	d__Bacteria	p__Acidobacteriota	c__Acidobacteriae	o__Acidobacteriales	f__Acidobacteriales_unclassified	g__Acidobacteriales_unclassified	s__Acidobacteriales_unclassified
2c0bd47390e2cbfaa6a43b18b95b1596	d__Bacteria	p__Firmicutes	c__Firmicutes_unclassified	o__Firmicutes_unclassified	f__Firmicutes_unclassified	g__Firmicutes_unclassified	s__Firmicutes_unclassified
6864c0b1bed7fe32eabf3b3b5c8bba51	d__unclassified	p__unclassified	c__unclassified	o__unclassified	f__unclassified	g__unclassified	s__unclassified
c0bfaba59fe69c099b434e860a13e726	d__Bacteria	p__Acidobacteriota	c__Blastocatellia	o__11-24	f__11-24_unclassified	g__11-24_unclassified	s__11-24_unclassified
72e0c0f812f1aa3360156130244deb30	d__Bacteria	p__Chloroflexi	c__JG30-KF-CM66	o__JG30-KF-CM66_unclassified	f__JG30-KF-CM66_unclassified	g__JG30-KF-CM66_unclassified	s__JG30-KF-CM66_unclassified
74f0eb76d52f064337a6942137d5a36b	d__Bacteria	p__Verrucomicrobiota	c__Chlamydiae	o__Chlamydiales	f__cvE6	g__cvE6_unclassified	s__cvE6_unclassified
37c0e5a25ca1154be7e897962152600b	d__Bacteria	p__Myxococcota	c__Polyangia	o__Haliangiales	f__Haliangiaceae	g__Haliangium	s__Haliangium_unclassified
e0f1145799ab1c4849c75d7d856cd124	d__Bacteria	p__Planctomycetota	c__Phycisphaerae	o__Tepidisphaerales	f__WD2101_soil_group	g__WD2101_soil_group_unclassified	s__WD2101_soil_group_unclassified
686c0fddaf8ea046e1ea51a0ac55ac32	d__Bacteria	p__Actinobacteriota	c__Acidimicrobiia	o__IMCC26256	f__IMCC26256_unclassified	g__IMCC26256_unclassified	s__IMCC26256_unclassified
e0f63f8fc55c748d8091a58e801ed911	d__Bacteria	p__Proteobacteria	c__Gammaproteobacteria	o__Xanthomonadales	f__Xanthomonadaceae	g__Xanthomonadaceae_unclassified	s__Xanthomonadaceae_unclassified
ee0e05785cfdc9bbe008e1990b279530	d__Bacteria	p__Actinobacteriota	c__Actinobacteriota	o__Actinobacteriota_unclassified	f__Actinobacteriota_unclassified	g__Actinobacteriota_unclassified	s__Actinobacteriota_unclassified
4fdfa0a561042591edfde9e3a928da74	d__Bacteria	p__Proteobacteria	c__Gammaproteobacteria	o__Diplorickettsiales	f__Diplorickettsiaceae	g__Diplorickettsiaceae_unclassified	s__Diplorickettsiaceae_unclassified
a0aa4676644b0c521443d28eaebbf261	d__Bacteria	p__Acidobacteriota	c__Acidobacteriae	o__Acidobacteriales	f__Acidobacteriaceae_(Subgroup_1)	g__Acidipila-Silvibacterium	s__Acidipila-Silvibacterium_unclassified
8e0cb36aa47c3114d16d895e4a879266	d__Bacteria	p__Proteobacteria	c__Alphaproteobacteria	o__Alphaproteobacteria_unclassified	f__Alphaproteobacteria_unclassified	g__Alphaproteobacteria_unclassified	s__Alphaproteobacteria_unclassified
142abd0c6e5e89985f94d6e4bbaed0b6	d__Bacteria	p__Proteobacteria	c__Proteobacteria_unclassified	o__Proteobacteria_unclassified	f__Proteobacteria_unclassified	g__Proteobacteria_unclassified	s__Proteobacteria_unclassified
d0d28035e781a294e2d2332a4e1387a4	d__Bacteria	p__Acidobacteriota	c__Acidobacteriae	o__Subgroup_2	f__Subgroup_2_unclassified	g__Subgroup_2_unclassified	s__Subgroup_2_unclassified
6dfec0d9ba5779015575ac9024b64c0d	d__Bacteria	p__Chloroflexi	c__Ktedonobacteria	o__Ktedonobacterales	f__Ktedonobacteraceae	g__FCPS473	s__FCPS473_unclassified
5619b0fdae71d088785dfa9b9dd7099c	d__Bacteria	p__Desulfobacterota	c__Desulfobacterota_unclassified	o__Desulfobacterota_unclassified	f__Desulfobacterota_unclassified	g__Desulfobacterota_unclassified	s__Desulfobacterota_unclassified
9d0c47e64d84dc78c4d88bd3e0454478	d__Bacteria	p__Actinobacteriota	c__Acidimicrobiia	o__Microtrichales	f__Iamiaceae	g__Iamia	s__Iamia_unclassified
7a0f1b82a8a87fbeaebde26e5381d4c9	d__Bacteria	p__Myxococcota	c__Polyangia	o__Polyangiales	f__Polyangiaceae	g__Pajaroellobacter	s__Pajaroellobacter_unclassified
883ba0a68d7f5dcc7bda92a21743e341	d__Bacteria	p__Proteobacteria	c__Gammaproteobacteria	o__Burkholderiales	f__Nitrosomonadaceae	g__MND1	s__MND1_unclassified
e0db3912b8ff82febe2dea86fdad877a	d__Bacteria	p__Firmicutes	c__Bacilli	o__Lactobacillales	f__Lactobacillaceae	g__HT002	s__HT002_unclassified
4f0b72eac52fb6f487d895e782710b74	d__unclassified	p__unclassified	c__unclassified	o__unclassified	f__unclassified	g__unclassified	s__unclassified
63eb00d984e2c94ce276ed4f70de3cb8	d__Bacteria	p__Verrucomicrobiota	c__Verrucomicrobiota_unclassified	o__Verrucomicrobiota_unclassified	f__Verrucomicrobiota_unclassified	g__Verrucomicrobiota_unclassified	s__Verrucomicrobiota_unclassified
092c0c09983202f7681676174c46d8fb	d__unclassified	p__unclassified	c__unclassified	o__unclassified	f__unclassified	g__unclassified	s__unclassified
03e0c42d2436148d19a2117febb3ade8	d__Bacteria	p__Proteobacteria	c__Betaproteobacteria	o__Betaproteobacteria_unclassified	f__Betaproteobacteria_unclassified	g__Betaproteobacteria_unclassified	s__Betaproteobacteria_unclassified
6ea0bdba7a39d8335bc776fa6e76ba2d	d__Bacteria	p__Verrucomicrobiota	c__Verrucomicrobiae	o__Pedosphaerales	f__Pedosphaeraceae	g__Pedosphaeraceae_unclassified	s__Pedosphaeraceae_unclassified
0dd0fa3543d2d9cc1174a9c8c6b8e455	d__Bacteria	p__Bacteroidota	c__Bacteroidia	o__Chitinophagales	f__Chitinophagaceae	g__Puia	s__Puia_unclassified
17e0e20aa431ffd701edf1ec4b1dcf7e	d__unclassified	p__unclassified	c__unclassified	o__unclassified	f__unclassified	g__unclassified	s__unclassified
e0b501caf0dcfca46ee98172e3c6899f	d__Bacteria	p__Proteobacteria	c__Alphaproteobacteria	o__Rickettsiales	f__SM2D12	g__SM2D12_unclassified	s__SM2D12_unclassified
29c0aacd380f44ac33d6a5d81050c052	d__Bacteria	p__Proteobacteria	c__Alphaproteobacteria	o__Azospirillales	f__Inquilinaceae	g__Inquilinus	s__Inquilinus_unclassified
94f0a9ece45cf3c8b8f9c90352600078	d__Bacteria	p__Myxococcota	c__Myxococcia	o__Myxococcales	f__Anaeromyxobacteraceae	g__Anaeromyxobacter	s__Anaeromyxobacter_unclassified
530d00c8b8515c266425ee2790cdcd1d	d__Bacteria	p__Proteobacteria	c__Betaproteobacteria	o__Rhodocyclales	f__Rhodocyclaceae	g__Rhodocyclaceae_unclassified	s__Rhodocyclaceae_unclassified
2cc0e0b33f845c76c5e876816fddd159	d__Bacteria	p__Actinobacteriota	c__Actinobacteria	o__Propionibacteriales	f__Nocardioidaceae	g__Aeromicrobium	s__Aeromicrobium_unclassified
541eae0ea5887e250c234170d35fc8a1	d__Bacteria	p__Chloroflexi	c__Ktedonobacteria	o__Ktedonobacterales	f__Ktedonobacteraceae	g__HSB_OF53-F07	s__HSB_OF53-F07_unclassified
159eba0f479a421c6d29f3a93e7839fc	d__Bacteria	p__Planctomycetota	c__Phycisphaerae	o__Phycisphaerales	f__Phycisphaeraceae	g__SM1A02	s__SM1A02_unclassified
43aa0bd3b652ae18d5af552467cd4975	d__Bacteria	p__Proteobacteria	c__Deltaproteobacteria	o__Deltaproteobacteria_unclassified	f__Deltaproteobacteria_unclassified	g__Deltaproteobacteria_unclassified	s__Deltaproteobacteria_unclassified
2375bc0e8be7bfe23dfefe86956512a9	d__Bacteria	p__Myxococcota	c__Myxococcia	o__Myxococcales	f__Myxococcaceae	g__P3OB-42	s__P3OB-42_unclassified
bd0cbe3aadaf71ac8c3571ced80be2a9	d__Bacteria	p__Acidobacteriota	c__Thermoanaerobaculia	o__Thermoanaerobaculales	f__Thermoanaerobaculaceae	g__Subgroup_10	s__Subgroup_10_unclassified
08e0ce80b84ded9cd6e40bed166b9555	d__Bacteria	p__Planctomycetota	c__Planctomycetes	o__Gemmatales	f__Gemmataceae	g__Gemmataceae_unclassified	s__Gemmataceae_unclassified
1df0a5704ae7692363eb8c051761bdf5	d__Bacteria	p__Firmicutes	c__Firmicutes_unclassified	o__Firmicutes_unclassified	f__Firmicutes_unclassified	g__Firmicutes_unclassified	s__Firmicutes_unclassified
8e0aa565bf4d28a106ecc3d7ecaf1ba7	d__unclassified	p__unclassified	c__unclassified	o__unclassified	f__unclassified	g__unclassified	s__unclassified
46047c0b7b487737056e5bbe2419914c	d__Bacteria	p__Planctomycetota	c__Planctomycetes	o__Gemmatales	f__Gemmataceae	g__Gemmataceae_unclassified	s__Gemmataceae_unclassified
42daf0e6bca0afa417579f5e82cf6f06	d__Bacteria	p__Bacteroidota	c__Bacteroidia	o__Cytophagales	f__Microscillaceae	g__Microscillaceae_unclassified	s__Microscillaceae_unclassified
aef0d5d101fc7d0b23122a840eaba442	d__Bacteria	p__Firmicutes	c__Firmicutes_unclassified	o__Firmicutes_unclassified	f__Firmicutes_unclassified	g__Firmicutes_unclassified	s__Firmicutes_unclassified
47c0b047daa0c0c6d1b39167755b25cc	d__Bacteria	p__Verrucomicrobiota	c__Chlamydiae	o__Chlamydiales	f__Simkaniaceae	g__Simkaniaceae_unclassified	s__Simkaniaceae_unclassified
6b0a746a249133f478bbe8fbd939a803	d__Bacteria	p__Proteobacteria	c__Deltaproteobacteria	o__Deltaproteobacteria_unclassified	f__Deltaproteobacteria_unclassified	g__Deltaproteobacteria_unclassified	s__Deltaproteobacteria_unclassified
7a0a5ce5f98356306b8e8fc9bebd5791	d__Bacteria	p__Firmicutes	c__Clostridia	o__Oscillospirales	f__Ruminococcaceae	g__Ruminococcaceae_unclassified	s__Ruminococcaceae_unclassified
ab0d29a2cab8fb293c1f740598144ae4	d__Bacteria	p__Acidobacteriota	c__Acidobacteriae	o__Acidobacteriales	f__Acidobacteriales_unclassified	g__Acidobacteriales_unclassified	s__Acidobacteriales_unclassified
38bedb0b29175a30eddb27484a29632f	d__Bacteria	p__Planctomycetota	c__Planctomycetes	o__Pirellulales	f__Pirellulaceae	g__Pirellulaceae_unclassified	s__Pirellulaceae_unclassified
2c0e7733aebd6de905625dca3b7aa2e5	d__Bacteria	p__Dependentiae	c__Babeliae	o__Babeliales	f__Vermiphilaceae	g__Vermiphilaceae_unclassified	s__Vermiphilaceae_unclassified
f0f1e7a3b7b7ce74b98c1f705926ae05	d__Bacteria	p__Myxococcota	c__Myxococcia	o__Myxococcales	f__Anaeromyxobacteraceae	g__Anaeromyxobacter	s__Anaeromyxobacter_unclassified
0f00f7c43f4baa421b9f5901e86e7162	d__Bacteria	p__Verrucomicrobiota	c__Verrucomicrobiae	o__Pedosphaerales	f__Pedosphaeraceae	g__Pedosphaeraceae_unclassified	s__Pedosphaeraceae_unclassified
8148b0df6af3274b76e0d350ae1e7226	d__Bacteria	p__Myxococcota	c__Myxococcia	o__Myxococcales	f__Myxococcaceae	g__Myxococcaceae_unclassified	s__Myxococcaceae_unclassified
d0a112c5e1a856eb2d76ce86fcac9656	d__Bacteria	p__Desulfobacterota	c__Desulfovibrionia	o__Desulfovibrionales	f__Desulfovibrionaceae	g__Desulfovibrionaceae_unclassified	s__Desulfovibrionaceae_unclassified
b0e8d8a8cc614abf5e6cae0049f34a22	d__Bacteria	p__Verrucomicrobiota	c__Verrucomicrobiota_unclassified	o__Verrucomicrobiota_unclassified	f__Verrucomicrobiota_unclassified	g__Verrucomicrobiota_unclassified	s__Verrucomicrobiota_unclassified
5d0fc86008fb8040aa13a0ee0c40126f	d__Bacteria	p__Proteobacteria	c__Proteobacteria_unclassified	o__Proteobacteria_unclassified	f__Proteobacteria_unclassified	g__Proteobacteria_unclassified	s__Proteobacteria_unclassified
8bafe0c7df5904f78a1b77c84e749476	d__Bacteria	p__Planctomycetota	c__Planctomycetes	o__Gemmatales	f__Gemmataceae	g__Gemmataceae_unclassified	s__Gemmataceae_unclassified
5bd0cb975a7aebebb55c94db142acabc	d__Bacteria	p__Acidobacteriota	c__Acidobacteriae	o__Solibacterales	f__Solibacteraceae	g__Candidatus_Solibacter	s__Candidatus_Solibacter_unclassified
fbc0cdce15e1ceae2e69b9158fd53863	d__Bacteria	p__Actinobacteriota	c__Thermoleophilia	o__Solirubrobacterales	f__67-14	g__67-14_unclassified	s__67-14_unclassified
c0b00fcf652705c45e7fc9307e268ce7	d__Bacteria	p__Planctomycetota	c__Planctomycetes	o__Gemmatales	f__Gemmataceae	g__Gemmataceae_unclassified	s__Gemmataceae_unclassified
0220f0cb169f2008f8e1bb9fbbcd4c42	d__Bacteria	p__Planctomycetota	c__Planctomycetes	o__Gemmatales	f__Gemmataceae	g__Gemmataceae_unclassified	s__Gemmataceae_unclassified
6e0c21d9df5fa719b67dbe9ca3b62996	d__Bacteria	p__Proteobacteria	c__Gammaproteobacteria	o__Burkholderiales	f__Nitrosomonadaceae	g__MND1	s__MND1_unclassified
b0fc61a4fafd13e0b802001ae5174979	d__Bacteria	p__Bacteroidota	c__Bacteroidota_unclassified	o__Bacteroidota_unclassified	f__Bacteroidota_unclassified	g__Bacteroidota_unclassified	s__Bacteroidota_unclassified
52c0c7a76454531e21ca9543ba38fa20	d__Bacteria	p__Proteobacteria	c__Alphaproteobacteria	o__Alphaproteobacteria_unclassified	f__Alphaproteobacteria_unclassified	g__Alphaproteobacteria_unclassified	s__Alphaproteobacteria_unclassified
fb0c9d84a8ef95a8ab25671370455d6d	d__Bacteria	p__Chloroflexi	c__Ktedonobacteria	o__Ktedonobacterales	f__Ktedonobacteraceae	g__1959-1	s__1959-1_unclassified
66d0efb86ba149ae010c24bf1d42eee3	d__Bacteria	p__Actinobacteriota	c__Thermoleophilia	o__Gaiellales	f__Gaiellales_unclassified	g__Gaiellales_unclassified	s__Gaiellales_unclassified
2c0d866e27f0ada0500d33e7d305e6e1	d__Archaea	p__Archaea_unclassified	c__Archaea_unclassified	o__Archaea_unclassified	f__Archaea_unclassified	g__Archaea_unclassified	s__Archaea_unclassified
adad0f599f751380f58b44e1c7f150c1	d__unclassified	p__unclassified	c__unclassified	o__unclassified	f__unclassified	g__unclassified	s__unclassified
2ed0e26c122529d872b9ceb0930994d6	d__Bacteria	p__Myxococcota	c__bacteriap25	o__bacteriap25_unclassified	f__bacteriap25_unclassified	g__bacteriap25_unclassified	s__bacteriap25_unclassified
b00fff9f7350256929820946ee2ddd21	d__Bacteria	p__Actinobacteriota	c__Thermoleophilia	o__Solirubrobacterales	f__67-14	g__67-14_unclassified	s__67-14_unclassified
570cc0f3d4a4b0a9f4306d6b873eef52	d__Bacteria	p__Bacteroidota	c__Bacteroidia	o__Bacteroidales	f__Muribaculaceae	g__Muribaculum	s__Muribaculum_sp.
58b0cc1086a68c201e82c2927c9c5441	d__Bacteria	p__Patescibacteria	c__Saccharimonadia	o__Saccharimonadales	f__Saccharimonadales_unclassified	g__Saccharimonadales_unclassified	s__Saccharimonadales_unclassified
5c0c622ea765082559602836f5bb5b26	d__Bacteria	p__Armatimonadota	c__Chthonomonadetes	o__Chthonomonadales	f__Chthonomonadaceae	g__Chthonomonas	s__Chthonomonas_unclassified
e0cced8362012ee471565448b0eeb7dc	d__Bacteria	p__Proteobacteria	c__Gammaproteobacteria	o__Diplorickettsiales	f__Diplorickettsiaceae	g__Diplorickettsiaceae_unclassified	s__Diplorickettsiaceae_unclassified
048224d0f66a0cfc69cc2fa2fba57002	d__Bacteria	p__Bacteroidota	c__Bacteroidia	o__Sphingobacteriales	f__Sphingobacteriaceae	g__Mucilaginibacter	s__Mucilaginibacter_unclassified
f0c08cf6170ef79ce137c58a10affd21	d__Bacteria	p__Planctomycetota	c__Planctomycetes	o__Gemmatales	f__Gemmataceae	g__Gemmataceae_unclassified	s__Gemmataceae_unclassified
c0f6ec2bebb8b0c2ce4239fd0daf1aa1	d__Bacteria	p__Chloroflexi	c__TK10	o__TK10_unclassified	f__TK10_unclassified	g__TK10_unclassified	s__TK10_unclassified
e0bcb51e61da5380758e788f631ddae9	d__Bacteria	p__Gemmatimonadota	c__Gemmatimonadetes	o__Gemmatimonadales	f__Gemmatimonadaceae	g__Gemmatimonas	s__Gemmatimonas_unclassified
3e0d565b0706fac30c26a23c8ba5d40b	d__Bacteria	p__Acidobacteriota	c__Acidobacteriae	o__Subgroup_2	f__Subgroup_2_unclassified	g__Subgroup_2_unclassified	s__Subgroup_2_unclassified
a0bc81f0b0a532488062a19c2d9346e0	d__unclassified	p__unclassified	c__unclassified	o__unclassified	f__unclassified	g__unclassified	s__unclassified
79766ffdbac0d3ec52a81881b9d2a943	d__Bacteria	p__Proteobacteria	c__Alphaproteobacteria	o__Elsterales	f__URHD0088	g__URHD0088_unclassified	s__URHD0088_unclassified
af0adeaecda6fa8be818884dcb356522	d__Bacteria	p__Actinobacteriota	c__Acidimicrobiia	o__Acidimicrobiia_unclassified	f__Acidimicrobiia_unclassified	g__Acidimicrobiia_unclassified	s__Acidimicrobiia_unclassified
6fc0ae2cc1d61c12db133a7d1520bfe4	d__Bacteria	p__Chloroflexi	c__AD3	o__AD3_unclassified	f__AD3_unclassified	g__AD3_unclassified	s__AD3_unclassified
bd0c3e792858e3b78154359743251f72	d__Bacteria	p__Planctomycetota	c__Planctomycetes	o__Gemmatales	f__Gemmataceae	g__Fimbriiglobus	s__Fimbriiglobus_unclassified
38b0c0968f6a5c6a99626201640b4887	d__Bacteria	p__Actinobacteriota	c__Acidimicrobiia	o__IMCC26256	f__IMCC26256_unclassified	g__IMCC26256_unclassified	s__IMCC26256_unclassified
62274a0d90395576851dad2f053171b0	d__Bacteria	p__Planctomycetota	c__Pla4_lineage	o__Pla4_lineage_unclassified	f__Pla4_lineage_unclassified	g__Pla4_lineage_unclassified	s__Pla4_lineage_unclassified
a0d5d7b7cc89df6370881708654a7033	d__Bacteria	p__Gemmatimonadota	c__Gemmatimonadetes	o__Gemmatimonadales	f__Gemmatimonadaceae	g__Gemmatimonadaceae_unclassified	s__Gemmatimonadaceae_unclassified
bca0b8ecc6b3efedd68b5af103403caa	d__Bacteria	p__Firmicutes	c__Clostridia	o__Christensenellales	f__Christensenellaceae	g__Christensenellaceae_R-7_group	s__Christensenellaceae_R-7_group_unclassified
e0c1ea6fdd3679f16417084a5d63d869	d__Bacteria	p__Proteobacteria	c__Gammaproteobacteria	o__Burkholderiales	f__Nitrosomonadaceae	g__Ellin6067	s__Ellin6067_unclassified
65723041fb0e2babf9710a778c30756a	d__Bacteria	p__Actinobacteriota	c__Actinobacteria	o__Frankiales	f__Acidothermaceae	g__Acidothermus	s__Acidothermus_unclassified
e0e71d014dc1bf92b1a7a6264b0258de	d__Bacteria	p__Proteobacteria	c__Gammaproteobacteria	o__Gammaproteobacteria_Incertae_Sedis	f__Unknown_Family	g__Acidibacter	s__Acidibacter_unclassified
3288308d0d7a16cdefbf5dc6376df40c	d__Bacteria	p__Actinobacteriota	c__Actinobacteria	o__Frankiales	f__Acidothermaceae	g__Acidothermus	s__Acidothermus_unclassified
46d0d40242befa0f8a901a17a771889b	d__Bacteria	p__Acidobacteriota	c__Acidobacteriae	o__Subgroup_2	f__Subgroup_2_unclassified	g__Subgroup_2_unclassified	s__Subgroup_2_unclassified
c0eb2ed40ba573519a0c1a73324bcece	d__Bacteria	p__Planctomycetota	c__Phycisphaerae	o__Tepidisphaerales	f__WD2101_soil_group	g__WD2101_soil_group_unclassified	s__WD2101_soil_group_unclassified
f0e3674d18b4a818d1d26359191d2693	d__Bacteria	p__Acidobacteriota	c__Acidobacteriae	o__Solibacterales	f__Solibacteraceae	g__Candidatus_Solibacter	s__Candidatus_Solibacter_unclassified
d0ef0171f5cdf8bb223a016ff20840f2	d__unclassified	p__unclassified	c__unclassified	o__unclassified	f__unclassified	g__unclassified	s__unclassified
0e0e44b20afc908bd841288d907789da	d__Bacteria	p__Planctomycetota	c__Planctomycetes	o__Gemmatales	f__Gemmataceae	g__Gemmataceae_unclassified	s__Gemmataceae_unclassified
4dc0f2a029ea0c2cb16d1f31b2504892	d__Bacteria	p__Chlamydiae	c__Chlamydiia	o__Parachlamydiales	f__Parachlamydiaceae	g__Neochlamydia	s__uncultured_Neochlamydia_sp.
ae0efd433cfd6c2b7e646a4724a68dbf	d__Bacteria	p__Gemmatimonadota	c__Longimicrobia	o__Longimicrobiales	f__Longimicrobiaceae	g__YC-ZSS-LKJ147	s__YC-ZSS-LKJ147_unclassified
ab0fd8972f8f776117b2156182f4b8d9	d__Bacteria	p__Planctomycetota	c__Planctomycetes	o__Gemmatales	f__Gemmataceae	g__Gemmataceae_unclassified	s__Gemmataceae_unclassified
79b0b2f4e22ed30ba9ff4d2a8976751e	d__Bacteria	p__Actinobacteriota	c__Acidimicrobiia	o__IMCC26256	f__IMCC26256_unclassified	g__IMCC26256_unclassified	s__IMCC26256_unclassified
0860bbe0e3d26af2d34fde1e925bd53f	d__Bacteria	p__Myxococcota	c__Polyangia	o__Polyangiales	f__Sandaracinaceae	g__Sandaracinus	s__Sandaracinus_unclassified
e0e77172ed2be08f54c34b73f79d4305	d__Bacteria	p__Verrucomicrobiota	c__Verrucomicrobiae	o__Pedosphaerales	f__Pedosphaeraceae	g__Pedosphaeraceae_unclassified	s__Pedosphaeraceae_unclassified
47d0cc9aae3d06a688b7dc52e083ab8e	d__Bacteria	p__Chloroflexi	c__Ktedonobacteria	o__Ktedonobacterales	f__Ktedonobacteraceae	g__Ktedonobacter	s__Ktedonobacter_sp._enrichment_culture_clone_CTBE_CDB1001H01
f0a1f9b35b5689cb8d467af10fc02131	d__Bacteria	p__Gemmatimonadota	c__Gemmatimonadetes	o__Gemmatimonadales	f__Gemmatimonadaceae	g__Gemmatimonas	s__Gemmatimonas_unclassified
065e0a4c0ebf6c3e5abded557a5ba1d7	d__Bacteria	p__Chloroflexi	c__AD3	o__AD3_unclassified	f__AD3_unclassified	g__AD3_unclassified	s__AD3_unclassified
e0b30acf2de30d99239ba3eefc5c5a89	d__Bacteria	p__Proteobacteria	c__Gammaproteobacteria	o__Pseudomonadales	f__Pseudomonadaceae	g__Pseudomonadaceae_unclassified	s__Pseudomonadaceae_unclassified
16ae0ea5a32abac21f124b52233c61ae	d__Bacteria	p__Planctomycetota	c__Phycisphaerae	o__Tepidisphaerales	f__WD2101_soil_group	g__WD2101_soil_group_unclassified	s__WD2101_soil_group_unclassified
dce0de46c140fadfcf6e34186c8ea504	d__Bacteria	p__Acidobacteriota	c__Holophagae	o__Subgroup_7	f__Subgroup_7_unclassified	g__Subgroup_7_unclassified	s__Subgroup_7_unclassified
b0be753a918e456a7518df623e40f795	d__Bacteria	p__Chloroflexi	c__Ktedonobacteria	o__Ktedonobacterales	f__Ktedonobacteraceae	g__Ktedonobacter	s__Ktedonobacter_sp._enrichment_culture_clone_CTBE_CDB1001E04
fc0ff741bf69a6b4527f9267c38519f7	d__Bacteria	p__Planctomycetota	c__Phycisphaerae	o__Pla1_lineage	f__Pla1_lineage_unclassified	g__Pla1_lineage_unclassified	s__Pla1_lineage_unclassified
d0ab706e41d09b2dfdbd5343c08aa2a3	d__unclassified	p__unclassified	c__unclassified	o__unclassified	f__unclassified	g__unclassified	s__unclassified
6dc0e7fc8165254767bbb7c7c8510e16	d__Bacteria	p__Actinobacteriota	c__Actinobacteria	o__Micromonosporales	f__Micromonosporaceae	g__Dactylosporangium	s__Dactylosporangium_unclassified
b0c843f2e12e7ffa8dc04598ffa1ed6b	d__Bacteria	p__Proteobacteria	c__Gammaproteobacteria	o__Diplorickettsiales	f__Diplorickettsiaceae	g__Aquicella	s__Aquicella_unclassified
af0cd1feb9bc32e32ca5cc9ba22fefbb	d__Bacteria	p__Planctomycetota	c__Planctomycetes	o__Gemmatales	f__Gemmataceae	g__Gemmataceae_unclassified	s__Gemmataceae_unclassified
fd0a07e76c40ce725a0b53bf277ca199	d__Bacteria	p__Candidatus_Saccharibacteria	c__Candidatus_Saccharibacteria_unclassified	o__Candidatus_Saccharibacteria_unclassified	f__Candidatus_Saccharibacteria_unclassified	g__Candidatus_Saccharibacteria_unclassified	s__Candidatus_Saccharibacteria_unclassified
93e0e9ae346d21c2ca7d566f5815f3be	d__Bacteria	p__Chloroflexi	c__TK10	o__TK10_unclassified	f__TK10_unclassified	g__TK10_unclassified	s__TK10_unclassified
cabc0f36c79e1787d18b740d983968c0	d__Bacteria	p__Myxococcota	c__Polyangia	o__Polyangiales	f__Polyangiaceae	g__Pajaroellobacter	s__Pajaroellobacter_unclassified
cdbbead0dcb0da131393f3c7c6ed67a4	d__Bacteria	p__Planctomycetota	c__Phycisphaerae	o__Phycisphaerales	f__Phycisphaeraceae	g__SM1A02	s__SM1A02_unclassified
49ad00b59ad1d2dddc7f589e1cfd903c	d__Bacteria	p__Myxococcota	c__bacteriap25	o__bacteriap25_unclassified	f__bacteriap25_unclassified	g__bacteriap25_unclassified	s__bacteriap25_unclassified
312ac0a36ab87ff061c27adf45b385fa	d__unclassified	p__unclassified	c__unclassified	o__unclassified	f__unclassified	g__unclassified	s__unclassified
e0bc0fb5134005169628bebd2fc7f81f	d__unclassified	p__unclassified	c__unclassified	o__unclassified	f__unclassified	g__unclassified	s__unclassified
e00dde387fdb104f806cc925bd20961e	d__Bacteria	p__Proteobacteria	c__Gammaproteobacteria	o__Gammaproteobacteria_Incertae_Sedis	f__Unknown_Family	g__Acidibacter	s__Acidibacter_unclassified
225d0b5b066e9c8b9f7d269292053d90	d__Bacteria	p__Firmicutes	c__Clostridia	o__Clostridia_UCG-014	f__Clostridia_UCG-014_unclassified	g__Clostridia_UCG-014_unclassified	s__Clostridia_UCG-014_unclassified
5aaf0b56d772e15878957364ce6e00a9	d__Bacteria	p__Proteobacteria	c__Gammaproteobacteria	o__Nevskiales	f__Sinobacteraceae	g__Sinobacteraceae_unclassified	s__Sinobacteraceae_unclassified
733743b0c5e58547e81da45d7c238a96	d__Bacteria	p__Actinobacteriota	c__Acidimicrobiia	o__Acidimicrobiia_unclassified	f__Acidimicrobiia_unclassified	g__Acidimicrobiia_unclassified	s__Acidimicrobiia_unclassified
b00ea785f253e798e7b2dea8181efd23	d__Bacteria	p__Dependentiae	c__Babeliae	o__Babeliales	f__Vermiphilaceae	g__Vermiphilaceae_unclassified	s__Vermiphilaceae_unclassified
47f0ed1314c267853db78682b350c219	d__Bacteria	p__Proteobacteria	c__Deltaproteobacteria	o__Deltaproteobacteria_unclassified	f__Deltaproteobacteria_unclassified	g__Deltaproteobacteria_unclassified	s__Deltaproteobacteria_unclassified
544b0ff66b2c9af1e43c6953707f1218	d__Bacteria	p__Planctomycetota	c__Planctomycetes	o__Gemmatales	f__Gemmataceae	g__Gemmataceae_unclassified	s__Gemmataceae_unclassified
e0ccdb008608a05e5304423887d19e0b	d__Bacteria	p__Dependentiae	c__Babeliae	o__Babeliales	f__Babeliales_unclassified	g__Babeliales_unclassified	s__Babeliales_unclassified
146665d0c4b17863e5206ae3ba5070d6	d__Bacteria	p__Acidobacteriota	c__Acidobacteriae	o__Subgroup_2	f__Subgroup_2_unclassified	g__Subgroup_2_unclassified	s__Subgroup_2_unclassified
d0f84b0b7a0049e2a185304b424dd25d	d__Bacteria	p__Bacteroidota	c__Bacteroidia	o__Sphingobacteriales	f__env.OPS_17	g__env.OPS_17_unclassified	s__env.OPS_17_unclassified
0624c00b0d47bc763fddddcfeea37cff	d__Bacteria	p__Planctomycetota	c__Planctomycetes	o__Gemmatales	f__Gemmataceae	g__Gemmataceae_unclassified	s__Gemmataceae_unclassified
6946d0d5038811424c85296f0ae4b146	d__Bacteria	p__Proteobacteria	c__Alphaproteobacteria	o__Elsterales	f__Elsterales_unclassified	g__Elsterales_unclassified	s__Elsterales_unclassified
500ef0b610b323cf4ce4ab03f59b65a2	d__Bacteria	p__Latescibacterota	c__Latescibacterota_unclassified	o__Latescibacterota_unclassified	f__Latescibacterota_unclassified	g__Latescibacterota_unclassified	s__Latescibacterota_unclassified
631690d0dd40195c5e72884ddcfb9e70	d__Bacteria	p__Proteobacteria	c__Betaproteobacteria	o__Betaproteobacteria_unclassified	f__Betaproteobacteria_unclassified	g__Betaproteobacteria_unclassified	s__Betaproteobacteria_unclassified
45dcb0b68d58eae927fcd5f2804ea3cb	d__Bacteria	p__FCPU426	c__FCPU426_unclassified	o__FCPU426_unclassified	f__FCPU426_unclassified	g__FCPU426_unclassified	s__FCPU426_unclassified
1815e0a22d6f94879bbd0fefa4ec8ad0	d__Bacteria	p__Proteobacteria	c__Gammaproteobacteria	o__Diplorickettsiales	f__Diplorickettsiaceae	g__Diplorickettsiaceae_unclassified	s__Diplorickettsiaceae_unclassified
d0a99e404386900df7b176c8c754333f	d__Bacteria	p__Elusimicrobiota	c__Elusimicrobia	o__MVP-88	f__MVP-88_unclassified	g__MVP-88_unclassified	s__MVP-88_unclassified
5194f0a1d21555c7f8820140b18bc1b5	d__Bacteria	p__Verrucomicrobiota	c__Verrucomicrobiae	o__Pedosphaerales	f__Pedosphaeraceae	g__Pedosphaeraceae_unclassified	s__Pedosphaeraceae_unclassified
5c0bca2e7f497daa08b5310b457f7094	d__Bacteria	p__Proteobacteria	c__Alphaproteobacteria	o__Alphaproteobacteria_unclassified	f__Alphaproteobacteria_unclassified	g__Alphaproteobacteria_unclassified	s__Alphaproteobacteria_unclassified
6d0a08856d0e95bfed38dd388e16c1e7	d__Bacteria	p__Patescibacteria	c__Parcubacteria	o__Candidatus_Azambacteria	f__Candidatus_Azambacteria_unclassified	g__Candidatus_Azambacteria_unclassified	s__Candidatus_Azambacteria_unclassified
342acd0b0745c091269e1ad5ad9015fb	d__Bacteria	p__Acidobacteriota	c__Acidobacteriae	o__Subgroup_2	f__Subgroup_2_unclassified	g__Subgroup_2_unclassified	s__Subgroup_2_unclassified
7d0f2054a29b3410ffb50a9a6bec3eec	d__Bacteria	p__Acidobacteriota	c__Vicinamibacteria	o__Vicinamibacterales	f__Vicinamibacteraceae	g__Vicinamibacteraceae_unclassified	s__Vicinamibacteraceae_unclassified
7a0fc1ae91af0ee69c924e9db4d4551c	d__Bacteria	p__Gemmatimonadota	c__Gemmatimonadetes	o__Gemmatimonadales	f__Gemmatimonadaceae	g__Gemmatimonadaceae_unclassified	s__Gemmatimonadaceae_unclassified
397ea0a3420b2952803c36025a574648	d__Bacteria	p__Planctomycetota	c__Planctomycetes	o__Planctomycetales	f__Planctomycetales_unclassified	g__Planctomycetales_unclassified	s__Planctomycetales_unclassified
ebd0dbf217eb0cf33aad18e8d3c7f4e3	d__Bacteria	p__Planctomycetota	c__Planctomycetes	o__Pirellulales	f__Pirellulaceae	g__Pirellula	s__Pirellula_unclassified
eb0cd0c21b9046f08beabfbc6ea31b3d	d__Bacteria	p__Gemmatimonadota	c__Gemmatimonadetes	o__Gemmatimonadales	f__Gemmatimonadaceae	g__Gemmatimonadaceae_unclassified	s__Gemmatimonadaceae_unclassified
f0c4e86fbb6a438092f04bfaf58d8bff	d__Bacteria	p__Dependentiae	c__Babeliae	o__Babeliales	f__Vermiphilaceae	g__Vermiphilaceae_unclassified	s__Vermiphilaceae_unclassified
a0b5dd9eb9c85c3607076f71608fa52d	d__Bacteria	p__Proteobacteria	c__Gammaproteobacteria	o__Gammaproteobacteria_Incertae_Sedis	f__Unknown_Family	g__Candidatus_Ovatusbacter	s__Candidatus_Ovatusbacter_unclassified
6574b0e96f2cea504344f6aac7c3e540	d__Bacteria	p__Chloroflexi	c__Ktedonobacteria	o__Ktedonobacterales	f__Ktedonobacteraceae	g__G12-WMSP1	s__G12-WMSP1_unclassified
6f0bb717f33170b52751ca2faf2534cd	d__Bacteria	p__Chloroflexi	c__Ktedonobacteria	o__Ktedonobacterales	f__Ktedonobacteraceae	g__Ktedonobacter	s__uncultured_Ktedonobacter_sp.
2a0b07357f001edbb5fff4cc8f7bb2b9	d__Bacteria	p__Firmicutes	c__Bacilli	o__RF39	f__RF39_unclassified	g__RF39_unclassified	s__RF39_unclassified
98490d0a918f1e1c9b464e4ed2c5e310	d__Bacteria	p__Cyanobacteria	c__Vampirivibrionia	o__Obscuribacterales	f__Obscuribacteraceae	g__Obscuribacteraceae_unclassified	s__Obscuribacteraceae_unclassified
be0c9d69fb3d199ffdd66ff1b01eddf1	d__Bacteria	p__Acidobacteriota	c__Acidobacteriae	o__Acidobacteriae_unclassified	f__Acidobacteriae_unclassified	g__Acidobacteriae_unclassified	s__Acidobacteriae_unclassified
12930add0a1b0b8bc49cb70cc20bed3b	d__Bacteria	p__Chloroflexi	c__Ktedonobacteria	o__Ktedonobacteria_unclassified	f__Ktedonobacteria_unclassified	g__Ktedonobacteria_unclassified	s__Ktedonobacteria_unclassified
ec0f3d2104a0d2dab06e5950a6f53666	d__Bacteria	p__Gemmatimonadota	c__Gemmatimonadetes	o__Gemmatimonadales	f__Gemmatimonadaceae	g__Gemmatimonadaceae_unclassified	s__Gemmatimonadaceae_unclassified
02ecc0fe032e0cf4dfc091fb26f896c2	d__unclassified	p__unclassified	c__unclassified	o__unclassified	f__unclassified	g__unclassified	s__unclassified
dab0b76ebf0f0259ed0ccc2cb19eb679	d__Bacteria	p__Proteobacteria	c__Alphaproteobacteria	o__Alphaproteobacteria_unclassified	f__Alphaproteobacteria_unclassified	g__Alphaproteobacteria_unclassified	s__Alphaproteobacteria_unclassified
03d0f6b19f0dab4254abd3afe5ed8f88	d__Bacteria	p__Chloroflexi	c__AD3	o__AD3_unclassified	f__AD3_unclassified	g__AD3_unclassified	s__AD3_unclassified
1b0ddea63df061cc9058943e3da4ace1	d__Bacteria	p__Firmicutes	c__Bacilli	o__Thermoactinomycetales	f__Thermoactinomycetaceae	g__Shimazuella	s__Shimazuella_unclassified
396436b0a7b6f907b14a841bca08fe53	d__Bacteria	p__Acidobacteriota	c__Acidobacteriae	o__Subgroup_2	f__Subgroup_2_unclassified	g__Subgroup_2_unclassified	s__Subgroup_2_unclassified
081015a0c9204228cabb7d66f244d6af	d__Bacteria	p__Proteobacteria	c__Gammaproteobacteria	o__Burkholderiales	f__Comamonadaceae	g__Rhizobacter	s__Rhizobacter_unclassified
bca0da6684d55a572a843b93de5e10f3	d__Bacteria	p__Acidobacteriota	c__Vicinamibacteria	o__Vicinamibacterales	f__Vicinamibacterales_unclassified	g__Vicinamibacterales_unclassified	s__Vicinamibacterales_unclassified
f0ca752bd36c7259ba1b2909d08bd243	d__Bacteria	p__Actinobacteriota	c__MB-A2-108	o__MB-A2-108_unclassified	f__MB-A2-108_unclassified	g__MB-A2-108_unclassified	s__MB-A2-108_unclassified
d0b86ce4d2a8b0f7ed13a34484afe554	d__Bacteria	p__Proteobacteria	c__Gammaproteobacteria	o__Pseudomonadales	f__Halieaceae	g__OM60(NOR5)_clade	s__OM60(NOR5)_clade_unclassified
571c0c59c85b83337ab8fcd94bd9b125	d__Bacteria	p__Verrucomicrobiota	c__Verrucomicrobiota_unclassified	o__Verrucomicrobiota_unclassified	f__Verrucomicrobiota_unclassified	g__Verrucomicrobiota_unclassified	s__Verrucomicrobiota_unclassified
c0ddca118a4a25c0702cc55c9483ff94	d__Bacteria	p__Actinobacteriota	c__Actinobacteriota	o__Actinobacteriota_unclassified	f__Actinobacteriota_unclassified	g__Actinobacteriota_unclassified	s__Actinobacteriota_unclassified
b0c1f6d46e69e93abfb45293762f4c13	d__Bacteria	p__Chloroflexi	c__Ktedonobacteria	o__Ktedonobacteria_unclassified	f__Ktedonobacteria_unclassified	g__Ktedonobacteria_unclassified	s__Ktedonobacteria_unclassified
7aa0b2675f44dd73d959efb54b07a668	d__Bacteria	p__Firmicutes	c__Firmicutes_unclassified	o__Firmicutes_unclassified	f__Firmicutes_unclassified	g__Firmicutes_unclassified	s__Firmicutes_unclassified
a00dd3f16114174f1f43c6cbac77ddf6	d__unclassified	p__unclassified	c__unclassified	o__unclassified	f__unclassified	g__unclassified	s__unclassified
62d0eb3523f22acc03233bcaffdeec44	d__Bacteria	p__Proteobacteria	c__Gammaproteobacteria	o__Burkholderiales	f__Nitrosomonadaceae	g__Ellin6067	s__Ellin6067_unclassified
463b00c4591162cc9a75c22d5ed030ee	d__Bacteria	p__Bacteroidota	c__Bacteroidia	o__Chitinophagales	f__Chitinophagaceae	g__Puia	s__Puia_unclassified
03579f0fd8bf92f7a871896fd1e60d41	d__Bacteria	p__Methylomirabilota	c__Methylomirabilia	o__Rokubacteriales	f__Rokubacteriales_unclassified	g__Rokubacteriales_unclassified	s__Rokubacteriales_unclassified
f0ccee907bbb11fc94c630f7b7b73048	d__Bacteria	p__Actinobacteriota	c__Actinobacteria	o__Micromonosporales	f__Micromonosporaceae	g__Luedemannella	s__Luedemannella_unclassified
5274d0cb6c5c8745348f6addaac2f481	d__Bacteria	p__Verrucomicrobiota	c__Verrucomicrobiae	o__Chthoniobacterales	f__Chthoniobacteraceae	g__Candidatus_Udaeobacter	s__Candidatus_Udaeobacter_unclassified
053f0d2c7c6d3dd41b0f9853c1e23891	d__Bacteria	p__Firmicutes	c__Clostridia	o__Oscillospirales	f__Oscillospiraceae	g__UCG-007	s__UCG-007_unclassified
905e0e95252d9b7e2f154aa7c3eede1a	d__Bacteria	p__MBNT15	c__MBNT15_unclassified	o__MBNT15_unclassified	f__MBNT15_unclassified	g__MBNT15_unclassified	s__MBNT15_unclassified
36ef0b12903695b35658f4eb454e4aa8	d__Bacteria	p__Proteobacteria	c__Alphaproteobacteria	o__Caulobacterales	f__Caulobacteraceae	g__Caulobacteraceae_unclassified	s__Caulobacteraceae_unclassified
9d0e9798ef9c82823dfd82f696a318b6	d__Bacteria	p__Actinobacteriota	c__Actinobacteria	o__Frankiales	f__Acidothermaceae	g__Acidothermus	s__Acidothermus_unclassified
efbb0d8926b259af82281f0b671f36bd	d__Bacteria	p__Verrucomicrobiota	c__Verrucomicrobiae	o__Methylacidiphilales	f__Methylacidiphilaceae	g__Methylacidiphilaceae_unclassified	s__Methylacidiphilaceae_unclassified
68d0ae17efdd2e69ca723792e8b32593	d__Bacteria	p__Actinobacteriota	c__Actinobacteria	o__Frankiales	f__Acidothermaceae	g__Acidothermus	s__Acidothermus_unclassified
b0e4554b83bdb8516590f9dfc85cca75	d__Bacteria	p__Bacteroidota	c__Flavobacteriia	o__Flavobacteriales	f__Flavobacteriales_unclassified	g__Flavobacteriales_unclassified	s__Flavobacteriales_unclassified
925019e0eb9ad1a32f12fb1d6ca997a3	d__Bacteria	p__Firmicutes	c__Clostridia	o__Clostridia_UCG-014	f__Clostridia_UCG-014_unclassified	g__Clostridia_UCG-014_unclassified	s__Clostridia_UCG-014_unclassified
929c0d39388646cac6dc809e40c212e0	d__Bacteria	p__Planctomycetota	c__Planctomycetes	o__Gemmatales	f__Gemmataceae	g__Gemmata	s__Gemmata_unclassified
069e0be27931e61ade821b580cc8ff43	d__Bacteria	p__Proteobacteria	c__Alphaproteobacteria	o__Elsterales	f__Elsterales_unclassified	g__Elsterales_unclassified	s__Elsterales_unclassified
ea0fe90b8116efed87d2f07f27cf01b1	d__Bacteria	p__Acidobacteriota	c__Acidobacteriae	o__Solibacterales	f__Solibacteraceae	g__Candidatus_Solibacter	s__Candidatus_Solibacter_unclassified
1d0d11155edd831c3de1afb49eff9832	d__Bacteria	p__Acidobacteriota	c__Acidobacteriae	o__Acidobacteriales	f__Acidobacteriales_unclassified	g__Acidobacteriales_unclassified	s__Acidobacteriales_unclassified
353d0bcb28f128d44d36de13c66e6d28	d__Bacteria	p__Planctomycetota	c__Phycisphaerae	o__Phycisphaerales	f__Phycisphaeraceae	g__SM1A02	s__SM1A02_unclassified
0adc0b683126ed3e5a4112ac144fa15f	d__Bacteria	p__Gemmatimonadota	c__Gemmatimonadetes	o__Gemmatimonadales	f__Gemmatimonadaceae	g__Gemmatimonadaceae_unclassified	s__Gemmatimonadaceae_unclassified
0a0f1efe2db617939aeed7799419c31a	d__Bacteria	p__Armatimonadota	c__Fimbriimonadia	o__Fimbriimonadales	f__Fimbriimonadales_unclassified	g__Fimbriimonadales_unclassified	s__Fimbriimonadales_unclassified
2c00dadc3135efe7cf794a408d3877f6	d__unclassified	p__unclassified	c__unclassified	o__unclassified	f__unclassified	g__unclassified	s__unclassified
ad00e9b7510767795698dd6ba1491caa	d__Bacteria	p__Elusimicrobiota	c__Elusimicrobia	o__Lineage_IV	f__Lineage_IV_unclassified	g__Lineage_IV_unclassified	s__Lineage_IV_unclassified
350852a0aad43f3b25d958c9635b0537	d__Bacteria	p__Actinobacteriota	c__Thermoleophilia	o__Gaiellales	f__Gaiellales_unclassified	g__Gaiellales_unclassified	s__Gaiellales_unclassified
984bcab0bc4c2447d586b85868fae61c	d__Bacteria	p__Myxococcota	c__Myxococcia	o__Myxococcales	f__Anaeromyxobacteraceae	g__Anaeromyxobacter	s__Anaeromyxobacter_unclassified
5b0b10d82247a8bfbe57135cf139a9f4	d__Bacteria	p__Chloroflexi	c__Ktedonobacteria	o__Ktedonobacterales	f__Ktedonobacteraceae	g__JG30a-KF-32	s__JG30a-KF-32_unclassified
7fb0c9cee8f80f10e49a5cb4c76af49d	d__unclassified	p__unclassified	c__unclassified	o__unclassified	f__unclassified	g__unclassified	s__unclassified
4011f0a3ecdef5b96fc1fef92444889a	d__Bacteria	p__Acidobacteriota	c__Vicinamibacteria	o__Vicinamibacterales	f__Vicinamibacterales_unclassified	g__Vicinamibacterales_unclassified	s__Vicinamibacterales_unclassified
6dacfa0dac738cc9486c0ad662281430	d__Bacteria	p__Chloroflexi	c__AD3	o__AD3_unclassified	f__AD3_unclassified	g__AD3_unclassified	s__AD3_unclassified
82d0e087944c2f900d137ee6fb085184	d__Bacteria	p__Elusimicrobiota	c__Lineage_IIa	o__Lineage_IIa_unclassified	f__Lineage_IIa_unclassified	g__Lineage_IIa_unclassified	s__Lineage_IIa_unclassified
294c0aaf475c995369456478215a32ad	d__Bacteria	p__Patescibacteria	c__Parcubacteria	o__Parcubacteria_unclassified	f__Parcubacteria_unclassified	g__Parcubacteria_unclassified	s__Parcubacteria_unclassified
9375670fcae0d1d892d0108f51938d55	d__Bacteria	p__Gemmatimonadota	c__Gemmatimonadetes	o__Gemmatimonadales	f__Gemmatimonadaceae	g__Gemmatimonadaceae_unclassified	s__Gemmatimonadaceae_unclassified
621092d0bcc2cc9d160ef3eb1fd49d1e	d__Bacteria	p__Firmicutes	c__Firmicutes_unclassified	o__Firmicutes_unclassified	f__Firmicutes_unclassified	g__Firmicutes_unclassified	s__Firmicutes_unclassified
a0d78858d8b04c5607ec5e6455d8cb5e	d__Bacteria	p__Planctomycetota	c__Planctomycetes	o__Gemmatales	f__Gemmataceae	g__Gemmata	s__Gemmata_unclassified
d0cff5f0bba3f46ff6e9343b4f85762c	d__unclassified	p__unclassified	c__unclassified	o__unclassified	f__unclassified	g__unclassified	s__unclassified
321770705dbb0f1d05af2c26ce1b0eec	d__Bacteria	p__Actinobacteriota	c__Thermoleophilia	o__Gaiellales	f__Gaiellales_unclassified	g__Gaiellales_unclassified	s__Gaiellales_unclassified
8cfccf0d7238778379902aed03197ce7	d__Bacteria	p__Actinobacteriota	c__Actinobacteriota	o__Micromonosporales	f__Micromonosporaceae	g__Micromonosporaceae_unclassified	s__Micromonosporaceae_unclassified
cd0f375b6d1d96db5cbe74da85f3d7af	d__Bacteria	p__Elusimicrobiota	c__Lineage_IIc	o__Lineage_IIc_unclassified	f__Lineage_IIc_unclassified	g__Lineage_IIc_unclassified	s__Lineage_IIc_unclassified
60a0de507c53c5dfca148524428db640	d__Bacteria	p__Elusimicrobiota	c__Lineage_IIa	o__Lineage_IIa_unclassified	f__Lineage_IIa_unclassified	g__Lineage_IIa_unclassified	s__Lineage_IIa_unclassified
f00fee9907930b0d3665bd3c78e64a9f	d__Bacteria	p__Verrucomicrobiota	c__Verrucomicrobiae	o__Chthoniobacterales	f__Xiphinematobacteraceae	g__Candidatus_Xiphinematobacter	s__Candidatus_Xiphinematobacter_unclassified
2124f0b824344a9d4fc9e5dbb189151b	d__Bacteria	p__Chloroflexi	c__Ktedonobacteria	o__Ktedonobacterales	f__Ktedonobacteraceae	g__Ktedonobacteraceae_unclassified	s__Ktedonobacteraceae_unclassified
ad0c977192422bdceb70313a57977370	d__Bacteria	p__Gemmatimonadota	c__Gemmatimonadetes	o__Gemmatimonadales	f__Gemmatimonadaceae	g__Gemmatimonadaceae_unclassified	s__Gemmatimonadaceae_unclassified
b0d69532125afa4842a5b104ecaea57a	d__Bacteria	p__Proteobacteria	c__Alphaproteobacteria	o__Micropepsales	f__Micropepsaceae	g__Micropepsaceae_unclassified	s__Micropepsaceae_unclassified
7665053074e0a493bc1dba615a2a2431	d__Bacteria	p__Proteobacteria	c__Alphaproteobacteria	o__Elsterales	f__Elsterales_unclassified	g__Elsterales_unclassified	s__Elsterales_unclassified
ce0ef1472037750bef3d26112ea64c85	d__Bacteria	p__Acidobacteriota	c__Vicinamibacteria	o__Vicinamibacterales	f__Vicinamibacterales_unclassified	g__Vicinamibacterales_unclassified	s__Vicinamibacterales_unclassified
29a0ebb16f16ff2ca0bcc5a20c20e913	d__Bacteria	p__Firmicutes	c__Clostridia	o__Oscillospirales	f__Butyricicoccaceae	g__Butyricicoccus	s__Butyricicoccus_unclassified
c0bda8ef1a27c000ca96775ec0e14cad	d__Bacteria	p__Patescibacteria	c__Saccharimonadia	o__Saccharimonadales	f__Saccharimonadales_unclassified	g__Saccharimonadales_unclassified	s__Saccharimonadales_unclassified
92db0c5b5ae4a7f5a2f0d3e251977227	d__Bacteria	p__Elusimicrobiota	c__Elusimicrobia	o__Lineage_IV	f__Lineage_IV_unclassified	g__Lineage_IV_unclassified	s__Lineage_IV_unclassified
bd0d2b6487fb52968fd1e53aeedb6055	d__Bacteria	p__Desulfobacterota	c__Desulfobacterota_unclassified	o__Desulfobacterota_unclassified	f__Desulfobacterota_unclassified	g__Desulfobacterota_unclassified	s__Desulfobacterota_unclassified
61d00afef0540eac5d01e828c1b53f1c	d__Bacteria	p__Chloroflexi	c__TK10	o__TK10_unclassified	f__TK10_unclassified	g__TK10_unclassified	s__TK10_unclassified
8d00c7b7fc46826d3a39653e0fb29a05	d__Bacteria	p__Verrucomicrobiota	c__Verrucomicrobiae	o__Chthoniobacterales	f__Chthoniobacteraceae	g__Candidatus_Udaeobacter	s__Candidatus_Udaeobacter_unclassified
ff0b300bfe3d8b9770a4bd3e2612f6be	d__Bacteria	p__Planctomycetota	c__Planctomycetes	o__Pirellulales	f__Pirellulaceae	g__Pirellulaceae_unclassified	s__Pirellulaceae_unclassified
d0bd67114b12c4c1b16f6bdb5e1a553a	d__Bacteria	p__Acidobacteriota	c__Acidobacteriae	o__Subgroup_2	f__Subgroup_2_unclassified	g__Subgroup_2_unclassified	s__Subgroup_2_unclassified
74b0ba5f539bf8cfcf46ca29f8a9645d	d__Bacteria	p__Gemmatimonadota	c__Gemmatimonadetes	o__Gemmatimonadales	f__Gemmatimonadaceae	g__Gemmatimonadaceae_unclassified	s__Gemmatimonadaceae_unclassified
cfe0ad86ca9127f36f2ee22f6b0d91f4	d__Bacteria	p__Proteobacteria	c__Gammaproteobacteria	o__Burkholderiales	f__SC-I-84	g__SC-I-84_unclassified	s__SC-I-84_unclassified
e0a387739b9c6bb9c0d8b9351eb51574	d__Bacteria	p__Acidobacteriota	c__Acidobacteriae	o__Subgroup_2	f__Subgroup_2_unclassified	g__Subgroup_2_unclassified	s__Subgroup_2_unclassified
fe0c0d3668db0d2b4866e090b5dc359f	d__Bacteria	p__Bacteroidota	c__Bacteroidia	o__Bacteroidales	f__Muribaculaceae	g__Muribaculaceae_unclassified	s__Muribaculaceae_unclassified
8fe0ba329f08f405dcd693a6b2ae0329	d__Bacteria	p__Proteobacteria	c__Gammaproteobacteria	o__Burkholderiales	f__SC-I-84	g__SC-I-84_unclassified	s__SC-I-84_unclassified
b0d2ac327874e54299cf1e00f7a588a5	d__Bacteria	p__Acidobacteriota	c__Acidobacteriota_unclassified	o__Acidobacteriota_unclassified	f__Acidobacteriota_unclassified	g__Acidobacteriota_unclassified	s__Acidobacteriota_unclassified
e0ffa5e6a640e7c094b218f78dde7f5b	d__unclassified	p__unclassified	c__unclassified	o__unclassified	f__unclassified	g__unclassified	s__unclassified
4a0af4833d84ad19c05f71e5b73affea	d__Bacteria	p__Elusimicrobiota	c__Lineage_IIa	o__Lineage_IIa_unclassified	f__Lineage_IIa_unclassified	g__Lineage_IIa_unclassified	s__Lineage_IIa_unclassified
d0c7037b4e68433970a0f817d903cc07	d__Bacteria	p__Chloroflexi	c__Anaerolineae	o__SBR1031	f__SBR1031_unclassified	g__SBR1031_unclassified	s__SBR1031_unclassified
5318aac0f4969577120710a5a23fc3ca	d__Bacteria	p__Acidobacteriota	c__Blastocatellia	o__11-24	f__11-24_unclassified	g__11-24_unclassified	s__11-24_unclassified
6ba0c768681253a6f14e86e249d191b2	d__Bacteria	p__Chloroflexi	c__Ktedonobacteria	o__Ktedonobacterales	f__Ktedonobacteraceae	g__HSB_OF53-F07	s__HSB_OF53-F07_unclassified
5c0d11d19ba687f0e6716680591cbc4a	d__Bacteria	p__Dependentiae	c__Babeliae	o__Babeliales	f__Vermiphilaceae	g__Vermiphilaceae_unclassified	s__Vermiphilaceae_unclassified
a0b542992269cf297e1ae1e4e8eda270	d__unclassified	p__unclassified	c__unclassified	o__unclassified	f__unclassified	g__unclassified	s__unclassified
e0be679f2c9d6e1f4572f9ee89121d7d	d__Bacteria	p__Proteobacteria	c__Gammaproteobacteria	o__Burkholderiales	f__Nitrosomonadaceae	g__Ellin6067	s__Ellin6067_unclassified
ee0eb457c406c3b48fff777bc4ae74a5	d__Bacteria	p__Planctomycetota	c__Planctomycetia	o__Planctomycetales	f__Planctomycetales_unclassified	g__Planctomycetales_unclassified	s__Planctomycetales_unclassified
5d00d78c5bf88124f9da5c02241e1759	d__Bacteria	p__Bdellovibrionota	c__Oligoflexia	o__0319-6G20	f__0319-6G20_unclassified	g__0319-6G20_unclassified	s__0319-6G20_unclassified
a0b5f14e73f06e0e7ba039d111894e6a	d__unclassified	p__unclassified	c__unclassified	o__unclassified	f__unclassified	g__unclassified	s__unclassified
ece0c2a57652e5a730a43fba87630f27	d__Bacteria	p__Patescibacteria	c__Saccharimonadia	o__Saccharimonadales	f__Saccharimonadales_unclassified	g__Saccharimonadales_unclassified	s__Saccharimonadales_unclassified
c0a83f2fa689f70271031fd9402a98af	d__Bacteria	p__Proteobacteria	c__Alphaproteobacteria	o__Alphaproteobacteria_unclassified	f__Alphaproteobacteria_unclassified	g__Alphaproteobacteria_unclassified	s__Alphaproteobacteria_unclassified
de0ab757ca9dae37d29d363217a1507e	d__Bacteria	p__Chloroflexi	c__Ktedonobacteria	o__Ktedonobacterales	f__Ktedonobacteraceae	g__Ktedonobacter	s__uncultured_Ktedonobacter_sp.
7e0a7a72293b495970495a1473f99e95	d__Bacteria	p__Acidobacteriota	c__Blastocatellia	o__Pyrinomonadales	f__Pyrinomonadaceae	g__RB41	s__RB41_unclassified
98b0ce31e38f9a947d21a8cffb4493d1	d__Bacteria	p__Actinobacteriota	c__Actinobacteriota	o__Actinobacteriota_unclassified	f__Actinobacteriota_unclassified	g__Actinobacteriota_unclassified	s__Actinobacteriota_unclassified
99d0e3bb5de262256ce60fbf57601d0a	d__Bacteria	p__Myxococcota	c__Polyangia	o__Haliangiales	f__Haliangiaceae	g__Haliangium	s__Haliangium_unclassified
5126332933771621fcb0d050f188d40c	d__Bacteria	p__Planctomycetota	c__Planctomycetia	o__Planctomycetia_unclassified	f__Planctomycetia_unclassified	g__Planctomycetia_unclassified	s__Planctomycetia_unclassified
d0b9add9865bbfbe5f49909ff20d012e	d__Bacteria	p__Proteobacteria	c__Alphaproteobacteria	o__Sphingomonadales	f__Sphingomonadaceae	g__Sphingomonas	s__Sphingomonas_unclassified
8b0cb166bb53ea2cb3328dee61210f60	d__unclassified	p__unclassified	c__unclassified	o__unclassified	f__unclassified	g__unclassified	s__unclassified
1982fcd0a5b3edc9aa7feba557b879e6	d__Bacteria	p__Gemmatimonadota	c__Gemmatimonadota_unclassified	o__Gemmatimonadota_unclassified	f__Gemmatimonadota_unclassified	g__Gemmatimonadota_unclassified	s__Gemmatimonadota_unclassified
9e0aa03bcaa4c151643de0da7d21ec88	d__Bacteria	p__Firmicutes	c__Firmicutes_unclassified	o__Firmicutes_unclassified	f__Firmicutes_unclassified	g__Firmicutes_unclassified	s__Firmicutes_unclassified
5ba0d37e6fb0bdf339a8759452764940	d__Bacteria	p__Elusimicrobiota	c__Lineage_IIb	o__Lineage_IIb_unclassified	f__Lineage_IIb_unclassified	g__Lineage_IIb_unclassified	s__Lineage_IIb_unclassified
6c00b6e383fad002216c9e94b99fcbb5	d__Bacteria	p__Planctomycetota	c__Phycisphaerae	o__Phycisphaerales	f__Phycisphaeraceae	g__SM1A02	s__SM1A02_unclassified
d00ee0319667d397f278c70985ae59af	d__Bacteria	p__Chloroflexi	c__Chloroflexi_unclassified	o__Chloroflexi_unclassified	f__Chloroflexi_unclassified	g__Chloroflexi_unclassified	s__Chloroflexi_unclassified
5cdb0e5b3003507e178a11ef0b68c2cc	d__Bacteria	p__Acidobacteriota	c__Subgroup_5	o__Subgroup_5_unclassified	f__Subgroup_5_unclassified	g__Subgroup_5_unclassified	s__Subgroup_5_unclassified
2624c0f17408fbe0a7469e1b46420977	d__Bacteria	p__Myxococcota	c__Polyangia	o__Haliangiales	f__Haliangiaceae	g__Haliangium	s__Haliangium_unclassified
b0a9c96a3737415b5111de9bcd563915	d__Bacteria	p__Chloroflexi	c__Dehalococcoidia	o__S085	f__S085_unclassified	g__S085_unclassified	s__S085_unclassified
071b0eec719f78ef0e45488ab5f3c3ca	d__Bacteria	p__Proteobacteria	c__Gammaproteobacteria	o__JG36-TzT-191	f__JG36-TzT-191_unclassified	g__JG36-TzT-191_unclassified	s__JG36-TzT-191_unclassified
5f0cc0c24f953dbdbbfbe60cc592552e	d__Bacteria	p__WPS-2	c__WPS-2_unclassified	o__WPS-2_unclassified	f__WPS-2_unclassified	g__WPS-2_unclassified	s__WPS-2_unclassified
3719e0ccbbd9a852cf580601697521cf	d__Bacteria	p__Gemmatimonadota	c__Gemmatimonadetes	o__Gemmatimonadales	f__Gemmatimonadaceae	g__Gemmatimonadaceae_unclassified	s__Gemmatimonadaceae_unclassified
9f0cdd149250d244471c947a54c29010	d__Bacteria	p__Acidobacteriota	c__Acidobacteriae	o__Subgroup_12	f__Subgroup_12_unclassified	g__Subgroup_12_unclassified	s__Subgroup_12_unclassified
9e0a574a57fe21f41f6faf95eca2aecb	d__Bacteria	p__FCPU426	c__FCPU426_unclassified	o__FCPU426_unclassified	f__FCPU426_unclassified	g__FCPU426_unclassified	s__FCPU426_unclassified
ef0b384e6342a6795ac4ff240740f7f9	d__Bacteria	p__Methylomirabilota	c__Methylomirabilia	o__Rokubacteriales	f__WX65	g__WX65_unclassified	s__WX65_unclassified
3585cc0a9efe4883eb152aacc719079a	d__Bacteria	p__Gemmatimonadota	c__Gemmatimonadetes	o__Gemmatimonadales	f__Gemmatimonadaceae	g__Gemmatimonas	s__Gemmatimonas_unclassified
8eabb0e686cbb14fbe0b31099b52a6f5	d__Bacteria	p__Firmicutes	c__Clostridia	o__Clostridiales	f__Clostridiales_unclassified	g__Clostridiales_unclassified	s__Clostridiales_unclassified
924ac0e1b2763286ce123c2de03967f5	d__Bacteria	p__Actinobacteriota	c__Actinobacteriota	o__Actinobacteriota_unclassified	f__Actinobacteriota_unclassified	g__Actinobacteriota_unclassified	s__Actinobacteriota_unclassified
ba0f1405b97c0755606b9a3bd9e536fa	d__Bacteria	p__Acidobacteriota	c__Acidobacteriota_unclassified	o__Acidobacteriota_unclassified	f__Acidobacteriota_unclassified	g__Acidobacteriota_unclassified	s__Acidobacteriota_unclassified
86705dd0fd40ec06d7f99fe9f7a9a977	d__unclassified	p__unclassified	c__unclassified	o__unclassified	f__unclassified	g__unclassified	s__unclassified
69939b0e7cc930c425b4d8aca5234909	d__Bacteria	p__Chloroflexi	c__Ktedonobacteria	o__Ktedonobacterales	f__JG30-KF-AS9	g__JG30-KF-AS9_unclassified	s__JG30-KF-AS9_unclassified
636d0d5e912374ba78b915f1c2f99056	d__Bacteria	p__Proteobacteria	c__Gammaproteobacteria	o__Diplorickettsiales	f__Diplorickettsiaceae	g__Aquicella	s__Aquicella_unclassified
b0feb7b29e3a061704b833992f785327	d__Bacteria	p__Chloroflexi	c__AD3	o__AD3_unclassified	f__AD3_unclassified	g__AD3_unclassified	s__AD3_unclassified
274a0e92d6b9fcc58e7fe1ae847dde30	d__Bacteria	p__Proteobacteria	c__Deltaproteobacteria	o__Deltaproteobacteria_unclassified	f__Deltaproteobacteria_unclassified	g__Deltaproteobacteria_unclassified	s__Deltaproteobacteria_unclassified
f0ef4ef83ec089c67210e0e9fd7e1d72	d__Bacteria	p__Verrucomicrobiota	c__Verrucomicrobiota_unclassified	o__Verrucomicrobiota_unclassified	f__Verrucomicrobiota_unclassified	g__Verrucomicrobiota_unclassified	s__Verrucomicrobiota_unclassified
dbb00fb58bfde064fd80446b9d3b6107	d__Bacteria	p__Proteobacteria	c__Gammaproteobacteria	o__JG36-TzT-191	f__JG36-TzT-191_unclassified	g__JG36-TzT-191_unclassified	s__JG36-TzT-191_unclassified
7b0f911ed5de4e539153c43be860888a	d__Bacteria	p__Proteobacteria	c__Gammaproteobacteria	o__Legionellales	f__Legionellaceae	g__Legionella	s__uncultured_Legionella_sp.
8671e0eba9ca4eddd00f9fdc55bcc7c6	d__Bacteria	p__Chloroflexi	c__Ktedonobacteria	o__Ktedonobacterales	f__JG30-KF-AS9	g__JG30-KF-AS9_unclassified	s__JG30-KF-AS9_unclassified
9cf0d741cbc48895bcffd2ebff0f359c	d__unclassified	p__unclassified	c__unclassified	o__unclassified	f__unclassified	g__unclassified	s__unclassified
84db0e1d357307d4f054f706bb431a56	d__unclassified	p__unclassified	c__unclassified	o__unclassified	f__unclassified	g__unclassified	s__unclassified
ea0bcdb263264bc772d61f3878a73ff3	d__Bacteria	p__Nitrospirota	c__Nitrospiria	o__Nitrospirales	f__Nitrospiraceae	g__Nitrospira	s__Nitrospira_unclassified
a0bb40e55635353ec08d9979ed9f12a1	d__Bacteria	p__Patescibacteria	c__ABY1	o__Candidatus_Komeilibacteria	f__Candidatus_Komeilibacteria_unclassified	g__Candidatus_Komeilibacteria_unclassified	s__Candidatus_Komeilibacteria_unclassified
ba0abab335b93da8d2117e600113c45a	d__Bacteria	p__Entotheonellaeota	c__Entotheonellia	o__Entotheonellales	f__Entotheonellaceae	g__Entotheonellaceae_unclassified	s__Entotheonellaceae_unclassified
06221a0c6cda74cf494f3b6a2e6e5dc2	d__Bacteria	p__Proteobacteria	c__Gammaproteobacteria	o__Diplorickettsiales	f__Diplorickettsiaceae	g__Diplorickettsiaceae_unclassified	s__Diplorickettsiaceae_unclassified
7232b00e19b466d1c6fea8bcae0c6de6	d__Bacteria	p__Planctomycetota	c__Phycisphaerae	o__Phycisphaerales	f__Phycisphaeraceae	g__Phycisphaeraceae_unclassified	s__Phycisphaeraceae_unclassified
fa0ccd5932d5fbfed9e3745858e56202	d__Bacteria	p__Verrucomicrobiota	c__Verrucomicrobiae	o__Pedosphaerales	f__Pedosphaeraceae	g__Pedosphaeraceae_unclassified	s__Pedosphaeraceae_unclassified
8181fd0c9e00f1dde838832b07859f92	d__Bacteria	p__Planctomycetota	c__Planctomycetes	o__Gemmatales	f__Gemmataceae	g__Gemmataceae_unclassified	s__Gemmataceae_unclassified
3baac0fb136b99bc475d59f08803ec76	d__Bacteria	p__Verrucomicrobiota	c__Chlamydiae	o__Chlamydiales	f__Simkaniaceae	g__Simkaniaceae_unclassified	s__Simkaniaceae_unclassified
a0f15d0de63404884385c3d39c3930ca	d__Bacteria	p__Acidobacteriota	c__Acidobacteriae	o__Subgroup_2	f__Subgroup_2_unclassified	g__Subgroup_2_unclassified	s__Subgroup_2_unclassified
845a0deebb631b86372da1652212cfae	d__Bacteria	p__Chloroflexi	c__TK10	o__TK10_unclassified	f__TK10_unclassified	g__TK10_unclassified	s__TK10_unclassified
c0a4193bcc43d23791421c2762a617ae	d__Bacteria	p__Chloroflexi	c__TK10	o__TK10_unclassified	f__TK10_unclassified	g__TK10_unclassified	s__TK10_unclassified
6e0ac7b6e4be4e915ec7b6cdd350591b	d__Bacteria	p__Planctomycetota	c__Planctomycetes	o__Isosphaerales	f__Isosphaeraceae	g__Aquisphaera	s__Aquisphaera_unclassified
bc0af268e7c23c2dfb6bbde4ece26082	d__Bacteria	p__Proteobacteria	c__Gammaproteobacteria	o__Burkholderiales	f__SC-I-84	g__SC-I-84_unclassified	s__SC-I-84_unclassified
50c0fdac2b220073cbbc0a5da092e408	d__Bacteria	p__Acidobacteriota	c__Acidobacteriota_unclassified	o__Acidobacteriota_unclassified	f__Acidobacteriota_unclassified	g__Acidobacteriota_unclassified	s__Acidobacteriota_unclassified
336fab0b37590c11c2ffb4811958d4f1	d__Bacteria	p__Actinobacteriota	c__Thermoleophilia	o__Gaiellales	f__Gaiellales_unclassified	g__Gaiellales_unclassified	s__Gaiellales_unclassified
31635a0a2d48851d360183036ac46a45	d__Bacteria	p__Firmicutes	c__Clostridia	o__Clostridiales	f__Ruminococcaceae	g__Ruminococcus	s__uncultured_Ruminococcus_sp.
297ec0eddaabb23d40283bdccd05b4aa	d__Bacteria	p__Planctomycetota	c__Planctomycetes	o__Gemmatales	f__Gemmataceae	g__Gemmataceae_unclassified	s__Gemmataceae_unclassified
63755e00b39dab6e9143efb50af09e4d	d__Bacteria	p__Proteobacteria	c__Alphaproteobacteria	o__Rhodospirillales	f__Rhodospirillales_unclassified	g__Rhodospirillales_unclassified	s__Rhodospirillales_unclassified
979102988bea0a3ba339efb963909bcc	d__Bacteria	p__Proteobacteria	c__Gammaproteobacteria	o__Diplorickettsiales	f__Diplorickettsiaceae	g__Aquicella	s__Aquicella_unclassified
96a0c79957a24022b1e0fe5720997c69	d__Bacteria	p__Gemmatimonadota	c__Gemmatimonadetes	o__Gemmatimonadales	f__Gemmatimonadaceae	g__Gemmatimonadaceae_unclassified	s__Gemmatimonadaceae_unclassified
d0c94a0e34037ec910449e8ea132eeeb	d__Bacteria	p__Planctomycetota	c__Planctomycetes	o__Isosphaerales	f__Isosphaeraceae	g__Aquisphaera	s__Aquisphaera_unclassified
fe0fae33109b33a55c41a6698186316d	d__Bacteria	p__Proteobacteria	c__Gammaproteobacteria	o__Burkholderiales	f__Nitrosomonadaceae	g__MND1	s__MND1_unclassified
59ed0ef3df3878670bb3bac7af2e0e5f	d__Bacteria	p__Actinobacteriota	c__Acidimicrobiia	o__Microtrichales	f__Ilumatobacteraceae	g__CL500-29_marine_group	s__CL500-29_marine_group_unclassified
7d0ac428087c30dc0ab182f31fff7524	d__Bacteria	p__Chloroflexi	c__Ktedonobacteria	o__Ktedonobacterales	f__JG30-KF-AS9	g__JG30-KF-AS9_unclassified	s__JG30-KF-AS9_unclassified
1d0e2e9cc96e16d0dcd2a65764d18630	d__Bacteria	p__Actinobacteriota	c__Actinobacteriota	o__Actinobacteriota_unclassified	f__Actinobacteriota_unclassified	g__Actinobacteriota_unclassified	s__Actinobacteriota_unclassified
55376b0d48f5214c53034c7e9cbfe592	d__Bacteria	p__Chloroflexi	c__Ktedonobacteria	o__Ktedonobacterales	f__Ktedonobacteraceae	g__Ktedonobacteraceae_unclassified	s__Ktedonobacteraceae_unclassified
159b0acbc826b7439507f8b1464c97ce	d__Bacteria	p__Proteobacteria	c__Gammaproteobacteria	o__KF-JG30-C25	f__KF-JG30-C25_unclassified	g__KF-JG30-C25_unclassified	s__KF-JG30-C25_unclassified
fdef0ea3511dcfca834a4c9e63100f41	d__Bacteria	p__Proteobacteria	c__Proteobacteria_unclassified	o__Proteobacteria_unclassified	f__Proteobacteria_unclassified	g__Proteobacteria_unclassified	s__Proteobacteria_unclassified
70c0ddc960dbf697169b6986d9af2389	d__Bacteria	p__Planctomycetota	c__Planctomycetes	o__Gemmatales	f__Gemmataceae	g__Gemmataceae_unclassified	s__Gemmataceae_unclassified
5480d0c0880a8e4fea8130be8a76db31	d__Bacteria	p__Myxococcota	c__Polyangia	o__mle1-27	f__mle1-27_unclassified	g__mle1-27_unclassified	s__mle1-27_unclassified
585b0a680adc7ce6163cb2cbcb2a66b5	d__Bacteria	p__Planctomycetota	c__Planctomycetes	o__Gemmatales	f__Gemmataceae	g__Gemmataceae_unclassified	s__Gemmataceae_unclassified
2361844270d0b04079235a5d8d867b6f	d__Bacteria	p__Proteobacteria	c__Gammaproteobacteria	o__Gammaproteobacteria_Incertae_Sedis	f__Unknown_Family	g__Candidatus_Berkiella	s__Candidatus_Berkiella_unclassified
e0fdc516a66425600eda63c45783b678	d__Bacteria	p__Acidobacteriota	c__Vicinamibacteria	o__Subgroup_17	f__Subgroup_17_unclassified	g__Subgroup_17_unclassified	s__Subgroup_17_unclassified
613523fa0b30b675f218503d1c630157	d__Bacteria	p__Bacteroidota	c__Bacteroidia	o__Flavobacteriales	f__Flavobacteriaceae	g__Capnocytophaga	s__Capnocytophaga_unclassified
fbcae0f2efe970e0cac8852c60ed82ad	d__Bacteria	p__Bacteroidota	c__Bacteroidota_unclassified	o__Bacteroidota_unclassified	f__Bacteroidota_unclassified	g__Bacteroidota_unclassified	s__Bacteroidota_unclassified
7487c0d0af50a1f5ab65d42a24223555	d__Bacteria	p__Proteobacteria	c__Gammaproteobacteria	o__Xanthomonadales	f__Xanthomonadaceae	g__Xanthomonadaceae_unclassified	s__Xanthomonadaceae_unclassified
234fe0c60e5bc517b07541608968a5f3	d__Bacteria	p__Proteobacteria	c__Proteobacteria_unclassified	o__Proteobacteria_unclassified	f__Proteobacteria_unclassified	g__Proteobacteria_unclassified	s__Proteobacteria_unclassified
5f0ec02fcd7b4394871f8679ae962ab4	d__Bacteria	p__Acidobacteriota	c__Acidobacteriota_unclassified	o__Acidobacteriota_unclassified	f__Acidobacteriota_unclassified	g__Acidobacteriota_unclassified	s__Acidobacteriota_unclassified
3e0bda412274f17bbe8886fae1269b70	d__Bacteria	p__Bacteroidota	c__Bacteroidia	o__Bacteroidales	f__Muribaculaceae	g__Muribaculaceae_unclassified	s__Muribaculaceae_unclassified
b0eb0f87b80e1d100ce48356bff59e7e	d__Bacteria	p__Planctomycetota	c__Phycisphaerae	o__Phycisphaerales	f__Phycisphaeraceae	g__SM1A02	s__SM1A02_unclassified
75a0d8f330c928828d5a5c67b16e42c7	d__Bacteria	p__Chloroflexi	c__Chloroflexia	o__Chloroflexales	f__Roseiflexaceae	g__Roseiflexaceae_unclassified	s__Roseiflexaceae_unclassified
13e0fa6389a0d99c5c366d5c885bee4a	d__Bacteria	p__Chloroflexi	c__JG30-KF-CM66	o__JG30-KF-CM66_unclassified	f__JG30-KF-CM66_unclassified	g__JG30-KF-CM66_unclassified	s__JG30-KF-CM66_unclassified
f0a4a6c515b5b3cc8d1f0797e1febea9	d__Bacteria	p__Chloroflexi	c__AD3	o__AD3_unclassified	f__AD3_unclassified	g__AD3_unclassified	s__AD3_unclassified
4362d0ebc600286d6de190b834e27fa7	d__Bacteria	p__Proteobacteria	c__Gammaproteobacteria	o__Oceanospirillales	f__Halomonadaceae	g__Halomonadaceae_unclassified	s__Halomonadaceae_unclassified
604d0cafa1b88acd432f8944f9174026	d__unclassified	p__unclassified	c__unclassified	o__unclassified	f__unclassified	g__unclassified	s__unclassified
853360204535fd0bcdbf7fa60fb95cfa	d__Bacteria	p__Acidobacteriota	c__Acidobacteriae	o__Subgroup_2	f__Subgroup_2_unclassified	g__Subgroup_2_unclassified	s__Subgroup_2_unclassified
dc0f3361f4fdcd9953f05c7ff33661d8	d__Bacteria	p__Acidobacteriota	c__Vicinamibacteria	o__Vicinamibacterales	f__Vicinamibacterales_unclassified	g__Vicinamibacterales_unclassified	s__Vicinamibacterales_unclassified
e0c07a6bb839379ecb3d6fbda31f06f3	d__Bacteria	p__Acidobacteriota	c__Acidobacteriae	o__Subgroup_2	f__Subgroup_2_unclassified	g__Subgroup_2_unclassified	s__Subgroup_2_unclassified
92ab0ca1fdaabfd3cb6afa1247f7d559	d__Bacteria	p__Planctomycetota	c__Planctomycetes	o__Gemmatales	f__Gemmataceae	g__Gemmataceae_unclassified	s__Gemmataceae_unclassified
5ee0c26ff38d57abc1ad2801c428fe7b	d__Bacteria	p__Acidobacteriota	c__Acidobacteriae	o__PAUC26f	f__PAUC26f_unclassified	g__PAUC26f_unclassified	s__PAUC26f_unclassified
cb0e50288da371b40d457e4988e08308	d__Bacteria	p__Proteobacteria	c__Alphaproteobacteria	o__Rhodospirillales	f__Rhodospirillaceae	g__Rhodospirillaceae_unclassified	s__Rhodospirillaceae_unclassified
f0e0176ecb2ef6e7dae816e1b1ee34a5	d__Bacteria	p__Actinobacteriota	c__Actinobacteriota	o__Actinobacteriota_unclassified	f__Actinobacteriota_unclassified	g__Actinobacteriota_unclassified	s__Actinobacteriota_unclassified
752c0a5778cbee16be80ae16d8f8b897	d__Bacteria	p__Acidobacteriota	c__Thermoanaerobaculia	o__Thermoanaerobaculales	f__Thermoanaerobaculaceae	g__Subgroup_10	s__Subgroup_10_unclassified
7c00db6c8a8882c4b3ce1b923e4612ae	d__Bacteria	p__Actinobacteriota	c__Thermoleophilia	o__Gaiellales	f__Gaiellales_unclassified	g__Gaiellales_unclassified	s__Gaiellales_unclassified
6fd0d1f726bc920ec772ce48c57300cf	d__Bacteria	p__Verrucomicrobiota	c__Chlamydiae	o__Chlamydiales	f__cvE6	g__cvE6_unclassified	s__cvE6_unclassified
f0c7eb66502355a39dc830b6eeba8b01	d__Bacteria	p__Planctomycetota	c__Planctomycetes	o__Gemmatales	f__Gemmataceae	g__Gemmataceae_unclassified	s__Gemmataceae_unclassified
6baf0b5ffca588d168742d324171a0e4	d__Bacteria	p__Myxococcota	c__Myxococcia	o__Myxococcales	f__Myxococcaceae	g__Myxococcaceae_unclassified	s__Myxococcaceae_unclassified
563ca0a9aea9833890a1bf8d81f01c4d	d__Bacteria	p__Verrucomicrobiota	c__Verrucomicrobiae	o__Pedosphaerales	f__Pedosphaeraceae	g__Pedosphaeraceae_unclassified	s__Pedosphaeraceae_unclassified
a0ca960c7c41096532371aa875f526f7	d__Bacteria	p__Acidobacteriota	c__Acidobacteriae	o__Subgroup_2	f__Subgroup_2_unclassified	g__Subgroup_2_unclassified	s__Subgroup_2_unclassified
9924c0b4f481b0c5fdcbfdbe1b08b6f2	d__Bacteria	p__Entotheonellaeota	c__Entotheonellia	o__Entotheonellales	f__Entotheonellaceae	g__Entotheonellaceae_unclassified	s__Entotheonellaceae_unclassified
a0f8a368712920fea483b1ca58aa697d	d__unclassified	p__unclassified	c__unclassified	o__unclassified	f__unclassified	g__unclassified	s__unclassified
e0bcc55cbbf6c138d9d07abd1cac90f9	d__Bacteria	p__Bacteroidota	c__Bacteroidia	o__Bacteroidales	f__Muribaculaceae	g__Muribaculaceae_unclassified	s__Muribaculaceae_unclassified
fbf0ae22383ea700431dd2c821a34023	d__Bacteria	p__Acidobacteriota	c__Acidobacteriota_unclassified	o__Acidobacteriota_unclassified	f__Acidobacteriota_unclassified	g__Acidobacteriota_unclassified	s__Acidobacteriota_unclassified
3e0a3a52549d0b17b8706895626adf59	d__Bacteria	p__Methylomirabilota	c__Methylomirabilia	o__Rokubacteriales	f__Rokubacteriales_unclassified	g__Rokubacteriales_unclassified	s__Rokubacteriales_unclassified
a0abb75532627e2537944e079a402609	d__Bacteria	p__Proteobacteria	c__Deltaproteobacteria	o__Myxococcales	f__Kofleriaceae	g__Kofleria	s__uncultured_Kofleria_sp.
2f0c2e5d0fbb5f01e5ba7786735b35bb	d__Bacteria	p__Latescibacterota	c__Latescibacterota_unclassified	o__Latescibacterota_unclassified	f__Latescibacterota_unclassified	g__Latescibacterota_unclassified	s__Latescibacterota_unclassified
6061456c0e94cc638c73584677760650	d__Bacteria	p__Acidobacteriota	c__Vicinamibacteria	o__Vicinamibacterales	f__Vicinamibacterales_unclassified	g__Vicinamibacterales_unclassified	s__Vicinamibacterales_unclassified
a0b6d4604c66cdaaf889d0019bb5fd5c	d__Bacteria	p__Myxococcota	c__Polyangia	o__mle1-27	f__mle1-27_unclassified	g__mle1-27_unclassified	s__mle1-27_unclassified
044d0b2d03e4c605180f91851a6902fd	d__Bacteria	p__Bacteroidota	c__Bacteroidia	o__Chitinophagales	f__Chitinophagaceae	g__Parafilimonas	s__Parafilimonas_unclassified
880414455fb0dd9ef7403aa2fd9bd711	d__unclassified	p__unclassified	c__unclassified	o__unclassified	f__unclassified	g__unclassified	s__unclassified
c0d2c16d626e77156af00d68043929bd	d__Bacteria	p__Proteobacteria	c__Gammaproteobacteria	o__Diplorickettsiales	f__Diplorickettsiaceae	g__Diplorickettsiaceae_unclassified	s__Diplorickettsiaceae_unclassified
e0d4a0e5c5ec3c7bce3a30dfc5261d76	d__Bacteria	p__Proteobacteria	c__Alphaproteobacteria	o__Alphaproteobacteria_unclassified	f__Alphaproteobacteria_unclassified	g__Alphaproteobacteria_unclassified	s__Alphaproteobacteria_unclassified
4ec0a0f1e2b78707abab20e05d4963b2	d__Bacteria	p__Planctomycetota	c__Planctomycetes	o__Gemmatales	f__Gemmataceae	g__Gemmataceae_unclassified	s__Gemmataceae_unclassified
b0b4ba6c8ef0565a7fc5f930dbf4da38	d__Bacteria	p__Chloroflexi	c__Ktedonobacteria	o__Ktedonobacteria_unclassified	f__Ktedonobacteria_unclassified	g__Ktedonobacteria_unclassified	s__Ktedonobacteria_unclassified
8fa0b112a356fc94d0f6e775d24397cb	d__unclassified	p__unclassified	c__unclassified	o__unclassified	f__unclassified	g__unclassified	s__unclassified
e0dfd943b2c8ea041abeb3169a1291dd	d__Bacteria	p__Chloroflexi	c__AD3	o__AD3_unclassified	f__AD3_unclassified	g__AD3_unclassified	s__AD3_unclassified
de0e167ee4993513f9589cc1f6b75f25	d__Bacteria	p__Campylobacterota	c__Campylobacteria	o__Campylobacterales	f__Campylobacteraceae	g__Campylobacter	s__Campylobacter_unclassified
04f0fce64304950b1551f049e32bd67c	d__Bacteria	p__Planctomycetota	c__Planctomycetes	o__Pirellulales	f__Pirellulaceae	g__Pirellulaceae_unclassified	s__Pirellulaceae_unclassified
1c0fb967dc602ac0460cd92d39281698	d__Bacteria	p__Verrucomicrobiota	c__Verrucomicrobiae	o__Methylacidiphilales	f__Methylacidiphilaceae	g__Methylacidiphilaceae_unclassified	s__Methylacidiphilaceae_unclassified
c0d5200e073b365d977af7d3b5f9e1bc	d__Bacteria	p__Chloroflexi	c__TK10	o__TK10_unclassified	f__TK10_unclassified	g__TK10_unclassified	s__TK10_unclassified
123fc0dd63e8a860d06ff7831ff075dd	d__Bacteria	p__Proteobacteria	c__Proteobacteria_unclassified	o__Proteobacteria_unclassified	f__Proteobacteria_unclassified	g__Proteobacteria_unclassified	s__Proteobacteria_unclassified
861959105d0fbfc079132a8935b66e6d	d__Bacteria	p__Proteobacteria	c__Alphaproteobacteria	o__Rhizobiales	f__Hyphomicrobiaceae	g__Hyphomicrobium	s__Hyphomicrobium_sp._Pd-E-(r)-e-D-5(2)
6015e0fd73d937790d376161189fa105	d__Bacteria	p__Proteobacteria	c__Proteobacteria_unclassified	o__Proteobacteria_unclassified	f__Proteobacteria_unclassified	g__Proteobacteria_unclassified	s__Proteobacteria_unclassified
db0a5fbe70be8f5bac1e7bb5d26bccf5	d__Bacteria	p__Actinobacteriota	c__Thermoleophilia	o__Solirubrobacterales	f__Solirubrobacteraceae	g__Conexibacter	s__Conexibacter_unclassified
c0b879633e9994293751197359ebbd6e	d__Bacteria	p__Proteobacteria	c__Gammaproteobacteria	o__Burkholderiales	f__Nitrosomonadaceae	g__MND1	s__MND1_unclassified
da0bef76a00adec4898da85144bb689f	d__Bacteria	p__Acidobacteriota	c__Vicinamibacteria	o__Vicinamibacterales	f__Vicinamibacterales_unclassified	g__Vicinamibacterales_unclassified	s__Vicinamibacterales_unclassified
dd0fb595da7a25eb2684e92c472dd7e4	d__Bacteria	p__Proteobacteria	c__Alphaproteobacteria	o__Alphaproteobacteria_unclassified	f__Alphaproteobacteria_unclassified	g__Alphaproteobacteria_unclassified	s__Alphaproteobacteria_unclassified
58c0bc4d58c55d76260ba9e23c92e518	d__Bacteria	p__Gemmatimonadota	c__Gemmatimonadetes	o__Gemmatimonadales	f__Gemmatimonadaceae	g__Gemmatimonadaceae_unclassified	s__Gemmatimonadaceae_unclassified
7279ab0c0efef6534a170bd53defec0d	d__Bacteria	p__Methylomirabilota	c__Methylomirabilia	o__Rokubacteriales	f__Rokubacteriales_unclassified	g__Rokubacteriales_unclassified	s__Rokubacteriales_unclassified
b0d96c36134fce8f6927fce6baaffc2e	d__Bacteria	p__Bacteroidota	c__Bacteroidia	o__Chitinophagales	f__Chitinophagaceae	g__Puia	s__Puia_unclassified
05363238d0c61370c173964320cf83b4	d__Bacteria	p__Chloroflexi	c__AD3	o__AD3_unclassified	f__AD3_unclassified	g__AD3_unclassified	s__AD3_unclassified
ccb0cb77344918d9a1078ebb97db1088	d__Bacteria	p__Chloroflexi	c__AD3	o__AD3_unclassified	f__AD3_unclassified	g__AD3_unclassified	s__AD3_unclassified
b00a8a0209a021978e25699902fdaf7a	d__Bacteria	p__Firmicutes	c__Firmicutes_unclassified	o__Firmicutes_unclassified	f__Firmicutes_unclassified	g__Firmicutes_unclassified	s__Firmicutes_unclassified
3e0d08877f112016bc1516ccdd2a8de1	d__Bacteria	p__Chloroflexi	c__Ktedonobacteria	o__Ktedonobacterales	f__JG30-KF-AS9	g__JG30-KF-AS9_unclassified	s__JG30-KF-AS9_unclassified
d0e84ead4c188f62c823e8b9d2246b77	d__Bacteria	p__Proteobacteria	c__Alphaproteobacteria	o__Rhizobiales	f__KF-JG30-B3	g__KF-JG30-B3_unclassified	s__KF-JG30-B3_unclassified
92e0f69c0e95f1a596e4558b90e8fed8	d__Bacteria	p__Chloroflexi	c__Anaerolineae	o__SBR1031	f__SBR1031_unclassified	g__SBR1031_unclassified	s__SBR1031_unclassified
18b0a0dbedc63c8ead623c1d630841c2	d__Bacteria	p__Planctomycetota	c__Planctomycetes	o__Gemmatales	f__Gemmataceae	g__Gemmataceae_unclassified	s__Gemmataceae_unclassified
0139d0c44b3bcab545de5625179c73d9	d__unclassified	p__unclassified	c__unclassified	o__unclassified	f__unclassified	g__unclassified	s__unclassified
ecfdc0d9c990722c5e9306ffc9bb49f0	d__Bacteria	p__Methylomirabilota	c__Methylomirabilia	o__Rokubacteriales	f__Rokubacteriales_unclassified	g__Rokubacteriales_unclassified	s__Rokubacteriales_unclassified
03b0dbaf128e04d1e922617fedc7eb3a	d__Bacteria	p__Planctomycetota	c__Planctomycetes	o__Gemmatales	f__Gemmataceae	g__Gemmataceae_unclassified	s__Gemmataceae_unclassified
e0b9dfdc20cbf2848aa2d58649927cc3	d__Bacteria	p__Gemmatimonadota	c__Gemmatimonadetes	o__Gemmatimonadales	f__Gemmatimonadaceae	g__Gemmatimonadaceae_unclassified	s__Gemmatimonadaceae_unclassified
b0ee62de45382b284ec792da97a1605d	d__Bacteria	p__WPS-2	c__WPS-2_unclassified	o__WPS-2_unclassified	f__WPS-2_unclassified	g__WPS-2_unclassified	s__WPS-2_unclassified
16309508e0c893eb8f61dcef66bd4816	d__Bacteria	p__Chloroflexi	c__Ktedonobacteria	o__Ktedonobacterales	f__JG30-KF-AS9	g__JG30-KF-AS9_unclassified	s__JG30-KF-AS9_unclassified
a00fa05afed5eea6263006e186f9ea51	d__unclassified	p__unclassified	c__unclassified	o__unclassified	f__unclassified	g__unclassified	s__unclassified
8e0fe0e9d11aecd8ad6acdf0d5c59f99	d__Bacteria	p__Bacteroidota	c__Bacteroidia	o__Chitinophagales	f__Chitinophagaceae	g__Niastella	s__Niastella_unclassified
b0f603207a12dc7de7ba4ba5f603d8c2	d__Bacteria	p__Acidobacteriota	c__Vicinamibacteria	o__Vicinamibacterales	f__Vicinamibacterales_unclassified	g__Vicinamibacterales_unclassified	s__Vicinamibacterales_unclassified
cf0c8a1f9903a5a2cb4f184060aa9851	d__Bacteria	p__Proteobacteria	c__Gammaproteobacteria	o__Gammaproteobacteria_Incertae_Sedis	f__Unknown_Family	g__Acidibacter	s__Acidibacter_unclassified
6dfe0b1e9f528465e416812566384285	d__Bacteria	p__Gemmatimonadota	c__Gemmatimonadetes	o__Gemmatimonadales	f__Gemmatimonadaceae	g__Gemmatimonadaceae_unclassified	s__Gemmatimonadaceae_unclassified
142c0cb8dd0ee3d49f2c32ac0d3e08a4	d__Bacteria	p__GAL15	c__GAL15_unclassified	o__GAL15_unclassified	f__GAL15_unclassified	g__GAL15_unclassified	s__GAL15_unclassified
a0f478ba2ebc829e03ea4a253575a88c	d__Bacteria	p__Planctomycetota	c__Planctomycetes	o__Gemmatales	f__Gemmataceae	g__Gemmataceae_unclassified	s__Gemmataceae_unclassified
4a0f7e5c457209d2fcf53ead5bc49f8f	d__Bacteria	p__Verrucomicrobiota	c__Verrucomicrobiae	o__Chthoniobacterales	f__Xiphinematobacteraceae	g__Candidatus_Xiphinematobacter	s__Candidatus_Xiphinematobacter_unclassified
d0c5096d31e9e83843da83675c074172	d__Bacteria	p__Verrucomicrobiota	c__Verrucomicrobiae	o__Pedosphaerales	f__Pedosphaeraceae	g__Pedosphaeraceae_unclassified	s__Pedosphaeraceae_unclassified
ea0ec7f93938dfdbf97165b4f7045825	d__Bacteria	p__Elusimicrobiota	c__Lineage_IIa	o__Lineage_IIa_unclassified	f__Lineage_IIa_unclassified	g__Lineage_IIa_unclassified	s__Lineage_IIa_unclassified
30ac0bf9c1e0dfc07fee01a7db47ee8f	d__Bacteria	p__Chloroflexi	c__Ktedonobacteria	o__Ktedonobacterales	f__Ktedonobacteraceae	g__FCPS473	s__FCPS473_unclassified
73aa0d63dd60ed7884d1f9c73e7a6c23	d__Bacteria	p__Verrucomicrobiota	c__Chlamydiae	o__Chlamydiales	f__cvE6	g__cvE6_unclassified	s__cvE6_unclassified
e0c1539784f9ffaab1e2b7c1415828fc	d__unclassified	p__unclassified	c__unclassified	o__unclassified	f__unclassified	g__unclassified	s__unclassified
5ee0b8ec19913a3cdf91323ffda5d8ea	d__Bacteria	p__Patescibacteria	c__Saccharimonadia	o__Saccharimonadales	f__LWQ8	g__LWQ8_unclassified	s__LWQ8_unclassified
5a0f3f9614aee93856e1a34bb7ecbc05	d__Bacteria	p__Firmicutes	c__Clostridia	o__Clostridiales	f__Clostridiaceae	g__Clostridium	s__uncultured_Clostridium_sp.
1c0c8d37b95286f7d2274d3c5070ff1e	d__Bacteria	p__Planctomycetota	c__Planctomycetes	o__Planctomycetes_unclassified	f__Planctomycetes_unclassified	g__Planctomycetes_unclassified	s__Planctomycetes_unclassified
b0a1e94283b5d381a639941da7c8a146	d__Bacteria	p__Dependentiae	c__Babeliae	o__Babeliales	f__Vermiphilaceae	g__Vermiphilaceae_unclassified	s__Vermiphilaceae_unclassified
93f0fb1f042022eda530d9b59904c0f4	d__Bacteria	p__Planctomycetota	c__Planctomycetes	o__Planctomycetales	f__Planctomycetales_unclassified	g__Planctomycetales_unclassified	s__Planctomycetales_unclassified
cabf0c847ffa79cc9825c6061ffba77d	d__Bacteria	p__Bacteroidota	c__Bacteroidia	o__Chitinophagales	f__Chitinophagales_unclassified	g__Chitinophagales_unclassified	s__Chitinophagales_unclassified
cbea0a10f11031a1d320753e0ec44e2f	d__Bacteria	p__Desulfobacterota	c__Desulfobacterota_unclassified	o__Desulfobacterota_unclassified	f__Desulfobacterota_unclassified	g__Desulfobacterota_unclassified	s__Desulfobacterota_unclassified
79d0bd40f96c17bbedc58919fd4e0bb8	d__Bacteria	p__Acidobacteriota	c__Vicinamibacteria	o__Vicinamibacterales	f__Vicinamibacterales_unclassified	g__Vicinamibacterales_unclassified	s__Vicinamibacterales_unclassified
c0e76b69913a5b57262f287727bd7f64	d__Bacteria	p__Proteobacteria	c__Gammaproteobacteria	o__Coxiellales	f__Coxiellaceae	g__Coxiella	s__Coxiella_unclassified
f0ac824b384833e1a182c89479bdc1a2	d__Bacteria	p__Bacteroidota	c__Bacteroidia	o__Chitinophagales	f__Chitinophagaceae	g__Puia	s__Puia_unclassified
dc0e98dc7ba0e83585966b6ebd2562cb	d__Bacteria	p__Gemmatimonadota	c__Gemmatimonadetes	o__Gemmatimonadales	f__Gemmatimonadaceae	g__Gemmatimonas	s__Gemmatimonas_unclassified
60d0eeff2bcd895c8c3b164b25be0c1b	d__Bacteria	p__Acidobacteriota	c__Acidobacteriae	o__Subgroup_2	f__Subgroup_2_unclassified	g__Subgroup_2_unclassified	s__Subgroup_2_unclassified
bc0eb589d489e15b197b9dfac607170e	d__Bacteria	p__Firmicutes	c__Clostridia	o__Lachnospirales	f__Lachnospiraceae	g__Lachnospiraceae_NK4A136_group	s__Lachnospiraceae_NK4A136_group_unclassified
6e0fc10e4647c33f36a424d434c21239	d__Bacteria	p__Proteobacteria	c__Deltaproteobacteria	o__Deltaproteobacteria_unclassified	f__Deltaproteobacteria_unclassified	g__Deltaproteobacteria_unclassified	s__Deltaproteobacteria_unclassified
55a0c8f25ebcdd21b574a3f1025b561d	d__Bacteria	p__Acidobacteriota	c__Vicinamibacteria	o__Vicinamibacterales	f__Vicinamibacterales_unclassified	g__Vicinamibacterales_unclassified	s__Vicinamibacterales_unclassified
a00e86e9292ec19e79f67d083a9ec837	d__Bacteria	p__Planctomycetota	c__Planctomycetes	o__Gemmatales	f__Gemmataceae	g__Gemmataceae_unclassified	s__Gemmataceae_unclassified
080a0c47b05375a0064dc07a76a0172c	d__Bacteria	p__Proteobacteria	c__Gammaproteobacteria	o__Enterobacterales	f__Vibrionaceae	g__Photobacterium	s__Photobacterium_unclassified
cecc0f352d73186ed8754d11aba18b4c	d__Bacteria	p__Cyanobacteria	c__Vampirivibrionia	o__Obscuribacterales	f__Obscuribacteraceae	g__Obscuribacteraceae_unclassified	s__Obscuribacteraceae_unclassified
44e0f90e9fd2bcd5ce20e4939ffbfafe	d__Bacteria	p__Planctomycetota	c__Phycisphaerae	o__Tepidisphaerales	f__WD2101_soil_group	g__WD2101_soil_group_unclassified	s__WD2101_soil_group_unclassified
27ac0a388db9e5da7229540931dcedaf	d__Bacteria	p__Chloroflexi	c__AD3	o__AD3_unclassified	f__AD3_unclassified	g__AD3_unclassified	s__AD3_unclassified
de0f786c7fa631978f8101581bdf1ae7	d__Bacteria	p__Verrucomicrobiota	c__Verrucomicrobiae	o__Chthoniobacterales	f__Chthoniobacteraceae	g__Chthoniobacter	s__Chthoniobacter_unclassified
168e0e3ca100dc7f30b65600d75624c8	d__Bacteria	p__Proteobacteria	c__Gammaproteobacteria	o__Gammaproteobacteria_Incertae_Sedis	f__Unknown_Family	g__Acidibacter	s__Acidibacter_unclassified
324635ea0d407ca89ca702cfc576c721	d__Bacteria	p__Patescibacteria	c__Parcubacteria	o__Candidatus_Kaiserbacteria	f__Candidatus_Kaiserbacteria_unclassified	g__Candidatus_Kaiserbacteria_unclassified	s__Candidatus_Kaiserbacteria_unclassified
be0f9b93c2536486a0d01650ca45d84a	d__unclassified	p__unclassified	c__unclassified	o__unclassified	f__unclassified	g__unclassified	s__unclassified
20e0c617f2ddcfc61599001fc8b97584	d__Bacteria	p__Latescibacterota	c__Latescibacterota_unclassified	o__Latescibacterota_unclassified	f__Latescibacterota_unclassified	g__Latescibacterota_unclassified	s__Latescibacterota_unclassified
a0fc26bbd35c02b5801dcf3cc41155fd	d__Bacteria	p__Planctomycetota	c__Planctomycetia	o__Planctomycetia_unclassified	f__Planctomycetia_unclassified	g__Planctomycetia_unclassified	s__Planctomycetia_unclassified
09df0ee1e279f92a72a34628305588a8	d__Bacteria	p__Proteobacteria	c__Gammaproteobacteria	o__Gammaproteobacteria_unclassified	f__Gammaproteobacteria_unclassified	g__Gammaproteobacteria_unclassified	s__Gammaproteobacteria_unclassified
e0f3bad6ad81c64e30ed239222be8423	d__Bacteria	p__Planctomycetota	c__Planctomycetes	o__Gemmatales	f__Gemmataceae	g__Gemmataceae_unclassified	s__Gemmataceae_unclassified
a0e19b69977e1cf3d9910f4dabf9562b	d__Bacteria	p__Chloroflexi	c__Ktedonobacteria	o__Ktedonobacterales	f__Ktedonobacteraceae	g__FCPS473	s__FCPS473_unclassified
1ac0d1c9ae0e329f574001deb07a6b67	d__Bacteria	p__Planctomycetota	c__Planctomycetes	o__Gemmatales	f__Gemmataceae	g__Gemmataceae_unclassified	s__Gemmataceae_unclassified
f0ad77008d34828ebc7bc3fed7e8f8cc	d__Bacteria	p__Bacteroidota	c__Kapabacteria	o__Kapabacteriales	f__Kapabacteriales_unclassified	g__Kapabacteriales_unclassified	s__Kapabacteriales_unclassified
ae0e50dfe5a985bc31dfd041943788ed	d__Bacteria	p__Proteobacteria	c__Betaproteobacteria	o__Burkholderiales	f__Burkholderiaceae	g__Burkholderia	s__uncultured_Burkholderia_sp.
8e0b05d1418335daec51da2ae7681ccb	d__Bacteria	p__Methylomirabilota	c__Methylomirabilia	o__Rokubacteriales	f__Rokubacteriales_unclassified	g__Rokubacteriales_unclassified	s__Rokubacteriales_unclassified
e0bc0072490caa4d794a3dd22a2dd6e8	d__Bacteria	p__Firmicutes	c__Clostridia	o__Clostridiales	f__Clostridiaceae	g__Clostridium_sensu_stricto_13	s__Clostridium_sensu_stricto_13_unclassified
e0a04b1343358d1c080c43bf8cc630c5	d__Bacteria	p__Patescibacteria	c__Parcubacteria	o__Candidatus_Adlerbacteria	f__Candidatus_Adlerbacteria_unclassified	g__Candidatus_Adlerbacteria_unclassified	s__Candidatus_Adlerbacteria_unclassified
ef0c5da2f5c320c89ae31eedda293eb6	d__Bacteria	p__Proteobacteria	c__Proteobacteria_unclassified	o__Proteobacteria_unclassified	f__Proteobacteria_unclassified	g__Proteobacteria_unclassified	s__Proteobacteria_unclassified
41ffcfbd0df3cb62d2366e177872c0ad	d__Bacteria	p__Actinobacteriota	c__Actinobacteriota	o__Micrococcales	f__Micrococcaceae	g__Arthrobacter	s__Arthrobacter_sp._SaPRH8
c0e3cf9f1067b3bd9f49ba88ed437fea	d__Bacteria	p__FCPU426	c__FCPU426_unclassified	o__FCPU426_unclassified	f__FCPU426_unclassified	g__FCPU426_unclassified	s__FCPU426_unclassified
b0d6e24a43fa7f0da5dd7818749372a1	d__unclassified	p__unclassified	c__unclassified	o__unclassified	f__unclassified	g__unclassified	s__unclassified
2a0ed942759a215f16cb2a020afcbfaf	d__Bacteria	p__Bacteroidota	c__Flavobacteriia	o__Flavobacteriia_unclassified	f__Flavobacteriia_unclassified	g__Flavobacteriia_unclassified	s__Flavobacteriia_unclassified
e0dfe4c0d978107275ba3711263c59cb	d__Bacteria	p__Myxococcota	c__bacteriap25	o__bacteriap25_unclassified	f__bacteriap25_unclassified	g__bacteriap25_unclassified	s__bacteriap25_unclassified
b0b06de4f7c0feaf4e7126364837d4a5	d__Bacteria	p__Planctomycetota	c__Planctomycetes	o__Pirellulales	f__Pirellulaceae	g__Pirellulaceae_unclassified	s__Pirellulaceae_unclassified
3cfd0a1d002cfacdf0b59d85ef316d7a	d__Bacteria	p__Proteobacteria	c__Alphaproteobacteria	o__Elsterales	f__Elsterales_unclassified	g__Elsterales_unclassified	s__Elsterales_unclassified
28d0bbb17b8746a8129a076dcd81ec79	d__Bacteria	p__Proteobacteria	c__Gammaproteobacteria	o__Diplorickettsiales	f__Diplorickettsiaceae	g__Aquicella	s__Aquicella_unclassified
44f0dd9a54f09da320a04692310621aa	d__unclassified	p__unclassified	c__unclassified	o__unclassified	f__unclassified	g__unclassified	s__unclassified
e0dfde02d5325b81967883836bc82369	d__Bacteria	p__Acidobacteriota	c__Acidobacteriae	o__Subgroup_2	f__Subgroup_2_unclassified	g__Subgroup_2_unclassified	s__Subgroup_2_unclassified
2d0f7d4dfad29836ef0f32bfdb132967	d__Bacteria	p__Chloroflexi	c__Ktedonobacteria	o__Ktedonobacterales	f__Ktedonobacteraceae	g__HSB_OF53-F07	s__HSB_OF53-F07_unclassified
3ebfda0a664e07b6a08c3aa10a3f6358	d__Bacteria	p__Methylomirabilota	c__Methylomirabilia	o__Rokubacteriales	f__Rokubacteriales_unclassified	g__Rokubacteriales_unclassified	s__Rokubacteriales_unclassified
0a0fb04bff1d6af354a193b149e12c89	d__Bacteria	p__Planctomycetota	c__Planctomycetes	o__Pirellulales	f__Pirellulaceae	g__Pirellulaceae_unclassified	s__Pirellulaceae_unclassified
2d0d230411f90a3fbe492bb1d12c2ac9	d__Bacteria	p__Methylomirabilota	c__Methylomirabilia	o__Rokubacteriales	f__Rokubacteriales_unclassified	g__Rokubacteriales_unclassified	s__Rokubacteriales_unclassified
b0c6b0720ac251711e1744315693332d	d__Bacteria	p__Elusimicrobiota	c__Lineage_IIc	o__Lineage_IIc_unclassified	f__Lineage_IIc_unclassified	g__Lineage_IIc_unclassified	s__Lineage_IIc_unclassified
482c0d3f387bb9ec45db34107c7799c3	d__Bacteria	p__Proteobacteria	c__Proteobacteria_unclassified	o__Proteobacteria_unclassified	f__Proteobacteria_unclassified	g__Proteobacteria_unclassified	s__Proteobacteria_unclassified
97941a0a58b872523cd6261521aee893	d__Bacteria	p__Methylomirabilota	c__Methylomirabilia	o__Rokubacteriales	f__Rokubacteriales_unclassified	g__Rokubacteriales_unclassified	s__Rokubacteriales_unclassified
3324bde0a03a9f9a9244279a9e7db3cc	d__Bacteria	p__Proteobacteria	c__Gammaproteobacteria	o__Gammaproteobacteria_Incertae_Sedis	f__Unknown_Family	g__Acidibacter	s__Acidibacter_unclassified
08372ee0d7682b078372c5332db3c905	d__Bacteria	p__Acidobacteriota	c__Blastocatellia	o__Pyrinomonadales	f__Pyrinomonadaceae	g__RB41	s__RB41_unclassified
2d0d4aba72808a0612254b5db45c328b	d__Bacteria	p__Chloroflexi	c__Anaerolineae	o__Anaerolineales	f__Anaerolineaceae	g__Bellilinea	s__uncultured_Bellilinea_sp.
2292db00d8560846187325e739224c97	d__Bacteria	p__Planctomycetota	c__Planctomycetes	o__Gemmatales	f__Gemmataceae	g__Gemmataceae_unclassified	s__Gemmataceae_unclassified
ccc0dc70aad7e2009dab17336b7335cd	d__Bacteria	p__Firmicutes	c__Clostridia	o__Oscillospirales	f__Oscillospiraceae	g__UCG-005	s__UCG-005_unclassified
0c0bdefb02757ddf70de7ab921894573	d__Bacteria	p__Acidobacteriota	c__Blastocatellia	o__DS-100	f__DS-100_unclassified	g__DS-100_unclassified	s__DS-100_unclassified
95ff0bd72522ab77e8d120d987b17603	d__Bacteria	p__Acidobacteriota	c__Blastocatellia	o__11-24	f__11-24_unclassified	g__11-24_unclassified	s__11-24_unclassified
cdb0c3e3b4818d85ecd32daee80eb059	d__Bacteria	p__Planctomycetota	c__Phycisphaerae	o__Tepidisphaerales	f__WD2101_soil_group	g__WD2101_soil_group_unclassified	s__WD2101_soil_group_unclassified
df0db2ccf4505ef65b32ba71a13556d4	d__Bacteria	p__Planctomycetota	c__Phycisphaerae	o__Tepidisphaerales	f__WD2101_soil_group	g__WD2101_soil_group_unclassified	s__WD2101_soil_group_unclassified
c0fd199c4187b172446728e83033f8ab	d__Bacteria	p__Bdellovibrionota	c__Bdellovibrionia	o__Bdellovibrionales	f__Bdellovibrionaceae	g__Bdellovibrio	s__Bdellovibrio_unclassified
5f0c3c16e0e308462ec0c5294783a4ac	d__Bacteria	p__Acidobacteriota	c__Vicinamibacteria	o__Vicinamibacterales	f__Vicinamibacterales_unclassified	g__Vicinamibacterales_unclassified	s__Vicinamibacterales_unclassified
bea00b71ec67f918085eedd2d4db4137	d__Bacteria	p__Gemmatimonadota	c__Gemmatimonadetes	o__Gemmatimonadales	f__Gemmatimonadaceae	g__Gemmatimonadaceae_unclassified	s__Gemmatimonadaceae_unclassified
d0d33b9d5b2da00ca0fe8e96790f9813	d__Bacteria	p__Bdellovibrionota	c__Bdellovibrionia	o__Bdellovibrionales	f__Bdellovibrionaceae	g__Bdellovibrio	s__Bdellovibrio_unclassified
e0f044e9a2a41ea299a92e085d304e0e	d__Bacteria	p__Planctomycetota	c__Planctomycetes	o__Planctomycetales	f__Planctomycetales_unclassified	g__Planctomycetales_unclassified	s__Planctomycetales_unclassified
6acd0f61b185b2482878da8260bb0f7e	d__Bacteria	p__Verrucomicrobiota	c__Chlamydiae	o__Chlamydiales	f__Simkaniaceae	g__Simkaniaceae_unclassified	s__Simkaniaceae_unclassified
b0bfd5255d4402fc43c7178456deacab	d__Bacteria	p__Proteobacteria	c__Alphaproteobacteria	o__Rhizobiales	f__Hyphomicrobiaceae	g__Rhodoplanes	s__uncultured_Rhodoplanes_sp.
8b0f67c263b077b7ab6f3a25c8128d09	d__Bacteria	p__Planctomycetota	c__Planctomycetes	o__Gemmatales	f__Gemmataceae	g__Gemmataceae_unclassified	s__Gemmataceae_unclassified
59855d0b878376f6c5637f22a50b7875	d__Bacteria	p__Proteobacteria	c__Gammaproteobacteria	o__Diplorickettsiales	f__Diplorickettsiaceae	g__Diplorickettsiaceae_unclassified	s__Diplorickettsiaceae_unclassified
a00af57d75cc102928657600768ef55b	d__Bacteria	p__Gemmatimonadota	c__Gemmatimonadetes	o__Gemmatimonadales	f__Gemmatimonadaceae	g__Gemmatimonadaceae_unclassified	s__Gemmatimonadaceae_unclassified
784f0a2baa2418d86fe3d02324885281	d__Bacteria	p__Acidobacteriota	c__Acidobacteriae	o__Subgroup_2	f__Subgroup_2_unclassified	g__Subgroup_2_unclassified	s__Subgroup_2_unclassified
035388f0e5305a41581266f6a452c8d3	d__unclassified	p__unclassified	c__unclassified	o__unclassified	f__unclassified	g__unclassified	s__unclassified
906dff0cbc70d82d349583e77694b49e	d__Bacteria	p__Proteobacteria	c__Proteobacteria_unclassified	o__Proteobacteria_unclassified	f__Proteobacteria_unclassified	g__Proteobacteria_unclassified	s__Proteobacteria_unclassified
5fafee0acfc77740a63f2af9d38162a1	d__Bacteria	p__Chlamydiae	c__Chlamydiia	o__Parachlamydiales	f__Rhabdochlamydiaceae	g__Rhabdochlamydiaceae_unclassified	s__Rhabdochlamydiaceae_unclassified
8f0cfd632f7e25ad178e33267fed6f29	d__Bacteria	p__Proteobacteria	c__Gammaproteobacteria	o__Xanthomonadales	f__Xanthomonadaceae	g__Stenotrophomonas	s__Stenotrophomonas_maltophilia
3ba0a79f1d003c1cc81a7199273e3c21	d__Bacteria	p__Firmicutes	c__Firmicutes_unclassified	o__Firmicutes_unclassified	f__Firmicutes_unclassified	g__Firmicutes_unclassified	s__Firmicutes_unclassified
847ecd0f5b0fadd757114315d82870f6	d__Bacteria	p__Myxococcota	c__Polyangia	o__Haliangiales	f__Haliangiaceae	g__Haliangium	s__Haliangium_unclassified
5f0c6fa5d161530d8cf03fe3e5f96fa0	d__Bacteria	p__Planctomycetota	c__vadinHA49	o__vadinHA49_unclassified	f__vadinHA49_unclassified	g__vadinHA49_unclassified	s__vadinHA49_unclassified
ab0b58e617b86b4cc5f849a4910d95cd	d__Bacteria	p__Actinobacteriota	c__Actinobacteria	o__Frankiales	f__Acidothermaceae	g__Acidothermus	s__Acidothermus_unclassified
31065583e00ca35ec2800bd0ce06f3a7	d__Bacteria	p__Methylomirabilota	c__Methylomirabilia	o__Rokubacteriales	f__Rokubacteriales_unclassified	g__Rokubacteriales_unclassified	s__Rokubacteriales_unclassified
80f0b0d46b61e7be0f2685776b4ac282	d__Bacteria	p__Planctomycetota	c__Planctomycetes	o__Gemmatales	f__Gemmataceae	g__Gemmataceae_unclassified	s__Gemmataceae_unclassified
2e0bb16612f07b81daf91e1d4b895f2f	d__Bacteria	p__Verrucomicrobiota	c__Chlamydiae	o__Chlamydiales	f__Simkaniaceae	g__Simkaniaceae_unclassified	s__Simkaniaceae_unclassified
a0f240f6cbb0b75804f0f626d91ded5d	d__Bacteria	p__Actinobacteriota	c__Actinobacteriota	o__Actinobacteriota_unclassified	f__Actinobacteriota_unclassified	g__Actinobacteriota_unclassified	s__Actinobacteriota_unclassified
b0bc557f5790d9717c7b7d7ba035e1fe	d__Bacteria	p__Actinobacteriota	c__Thermoleophilia	o__Gaiellales	f__Gaiellales_unclassified	g__Gaiellales_unclassified	s__Gaiellales_unclassified
bdef0ca7bb390320f85907d8c57bcaad	d__Bacteria	p__Planctomycetota	c__Planctomycetes	o__Gemmatales	f__Gemmataceae	g__Gemmataceae_unclassified	s__Gemmataceae_unclassified
0e0abeaf1f505d42f974146dc7dab8ba	d__Bacteria	p__Acidobacteriota	c__Acidobacteriae	o__Acidobacteriales	f__Acidobacteriaceae_(Subgroup_1)	g__Acidobacteriaceae_(Subgroup_1)_unclassified	s__Acidobacteriaceae_(Subgroup_1)_unclassified
6592a0b122426aa2b72387fb2f73425d	d__Bacteria	p__Chloroflexi	c__TK10	o__TK10_unclassified	f__TK10_unclassified	g__TK10_unclassified	s__TK10_unclassified
d0d55e2f31ce9793caebaaed80007583	d__Bacteria	p__Elusimicrobiota	c__Lineage_IIa	o__Lineage_IIa_unclassified	f__Lineage_IIa_unclassified	g__Lineage_IIa_unclassified	s__Lineage_IIa_unclassified
60e0ee1fde74d896334c2f5d0254bbdb	d__Bacteria	p__Actinobacteriota	c__Actinobacteria	o__Micrococcales	f__Dermabacteraceae	g__Brachybacterium	s__Brachybacterium_unclassified
850cd0ff0ba932cfc581f8ee02731351	d__Bacteria	p__Chloroflexi	c__Ktedonobacteria	o__Ktedonobacterales	f__JG30-KF-AS9	g__JG30-KF-AS9_unclassified	s__JG30-KF-AS9_unclassified
ee0c489533e7aff9b5ada88f56236b96	d__unclassified	p__unclassified	c__unclassified	o__unclassified	f__unclassified	g__unclassified	s__unclassified
fc0efed4d0b8283648ca200f0926d73f	d__Bacteria	p__Actinobacteriota	c__Rubrobacteria	o__Rubrobacterales	f__Rubrobacterales_unclassified	g__Rubrobacterales_unclassified	s__Rubrobacterales_unclassified
11905d0cc09ff945df482b6e0cf39c24	d__Bacteria	p__Planctomycetota	c__Phycisphaerae	o__Tepidisphaerales	f__WD2101_soil_group	g__WD2101_soil_group_unclassified	s__WD2101_soil_group_unclassified
705063f0d6998c21642d296f89d5cb69	d__Bacteria	p__Planctomycetota	c__Phycisphaerae	o__Tepidisphaerales	f__WD2101_soil_group	g__WD2101_soil_group_unclassified	s__WD2101_soil_group_unclassified
3ac0c78ca9fab4f01957c64e60fb275f	d__Bacteria	p__Proteobacteria	c__Gammaproteobacteria	o__Diplorickettsiales	f__Diplorickettsiaceae	g__Aquicella	s__Aquicella_unclassified
cbbc0f1903596e6784a47e668ea392f1	d__Bacteria	p__Proteobacteria	c__Gammaproteobacteria	o__Burkholderiales	f__Nitrosomonadaceae	g__Ellin6067	s__Ellin6067_unclassified
5f0f86479e7a24915815c83b0be70ef0	d__Bacteria	p__Firmicutes	c__Clostridia	o__Clostridia_UCG-014	f__Clostridia_UCG-014_unclassified	g__Clostridia_UCG-014_unclassified	s__Clostridia_UCG-014_unclassified
11304f0fed981b492d7b180e1a875f95	d__Bacteria	p__Proteobacteria	c__Gammaproteobacteria	o__Pseudomonadales	f__Pseudomonadaceae	g__Permianibacter	s__uncultured_Permianibacter_sp.
0d0f305942d554094c40178c26390d4b	d__Bacteria	p__Firmicutes	c__Clostridia	o__Christensenellales	f__Christensenellaceae	g__Christensenellaceae_R-7_group	s__Christensenellaceae_R-7_group_unclassified
5b0c08fb2824cf65ba63b9d4b362d0d6	d__Bacteria	p__Planctomycetota	c__Planctomycetes	o__Pirellulales	f__Pirellulaceae	g__Pirellulaceae_unclassified	s__Pirellulaceae_unclassified
b000adbd1b731d14761d691e7d1a6b04	d__Bacteria	p__Patescibacteria	c__Saccharimonadia	o__Saccharimonadales	f__Saccharimonadales_unclassified	g__Saccharimonadales_unclassified	s__Saccharimonadales_unclassified
b00e2f9d248a3491c5eaeac05f914a6b	d__Bacteria	p__Acidobacteriota	c__Vicinamibacteria	o__Subgroup_17	f__Subgroup_17_unclassified	g__Subgroup_17_unclassified	s__Subgroup_17_unclassified
5bcc0cb81b49f21e4b0754cb9cab0667	d__Bacteria	p__Myxococcota	c__Myxococcia	o__Myxococcales	f__27F-1492R	g__27F-1492R_unclassified	s__27F-1492R_unclassified
71cf0dfe773ae42132061b966c48278a	d__Bacteria	p__Latescibacterota	c__Latescibacterota_unclassified	o__Latescibacterota_unclassified	f__Latescibacterota_unclassified	g__Latescibacterota_unclassified	s__Latescibacterota_unclassified
ee0e26e8b2da6e4245b6341a5827cd69	d__unclassified	p__unclassified	c__unclassified	o__unclassified	f__unclassified	g__unclassified	s__unclassified
7e0b6da121881056834cf8c2e9d38bfa	d__Bacteria	p__Bdellovibrionota	c__Oligoflexia	o__0319-6G20	f__0319-6G20_unclassified	g__0319-6G20_unclassified	s__0319-6G20_unclassified
07a0a16e3f48d15cee27a9cd49391635	d__Bacteria	p__Firmicutes	c__Clostridia	o__Clostridiales	f__Lachnospiraceae	g__Eisenbergiella	s__Eisenbergiella_tayi
b00f07d778d0a84297cd6d30a73a709e	d__Bacteria	p__Firmicutes	c__Firmicutes_unclassified	o__Firmicutes_unclassified	f__Firmicutes_unclassified	g__Firmicutes_unclassified	s__Firmicutes_unclassified
ae0d5706497da578189037a55f39a192	d__Bacteria	p__Proteobacteria	c__Alphaproteobacteria	o__Elsterales	f__Elsterales_unclassified	g__Elsterales_unclassified	s__Elsterales_unclassified
abb0b28d6661c8e43bbf8ce563acd7f3	d__Bacteria	p__Gemmatimonadota	c__Gemmatimonadota_unclassified	o__Gemmatimonadota_unclassified	f__Gemmatimonadota_unclassified	g__Gemmatimonadota_unclassified	s__Gemmatimonadota_unclassified
ce0af4577a3773c0263e12425db0f9da	d__Bacteria	p__Verrucomicrobiota	c__Verrucomicrobiae	o__Pedosphaerales	f__Pedosphaeraceae	g__Pedosphaeraceae_unclassified	s__Pedosphaeraceae_unclassified
3e0a46e6a7fa0f9c5f1cbc088a88340f	d__Bacteria	p__Proteobacteria	c__Alphaproteobacteria	o__Rhizobiales	f__Hyphomicrobiaceae	g__Hyphomicrobium	s__Hyphomicrobium_unclassified
846694e00a7ce259370c3153247df533	d__Bacteria	p__Planctomycetota	c__Planctomycetia	o__Planctomycetia_unclassified	f__Planctomycetia_unclassified	g__Planctomycetia_unclassified	s__Planctomycetia_unclassified
6e0c32af3d211f372ade6939f71ebeb4	d__Bacteria	p__Actinobacteriota	c__Actinobacteriota	o__Actinobacteriota_unclassified	f__Actinobacteriota_unclassified	g__Actinobacteriota_unclassified	s__Actinobacteriota_unclassified
daaf0be4c85fafdbfebd90e9f4464565	d__Bacteria	p__Planctomycetota	c__Planctomycetes	o__Isosphaerales	f__Isosphaeraceae	g__Isosphaeraceae_unclassified	s__Isosphaeraceae_unclassified
65e0c9ce9934775ec3111a5e9ad94995	d__Bacteria	p__Proteobacteria	c__Deltaproteobacteria	o__Myxococcales	f__Polyangiaceae	g__Polyangiaceae_unclassified	s__Polyangiaceae_unclassified
1e0d9575a4e8636c4944743246e0a41b	d__Bacteria	p__Proteobacteria	c__Alphaproteobacteria	o__Rhizobiales	f__Rhizobiaceae	g__Rhizobiaceae_unclassified	s__Rhizobiaceae_unclassified
cc0fd702b4b81347658b567ce4e2627a	d__Bacteria	p__Acidobacteriota	c__Holophagae	o__Subgroup_7	f__Subgroup_7_unclassified	g__Subgroup_7_unclassified	s__Subgroup_7_unclassified
5bb0e0489b0afe60a2e026d4209cf294	d__Bacteria	p__Proteobacteria	c__Gammaproteobacteria	o__Burkholderiales	f__Burkholderiaceae	g__Burkholderia-Caballeronia-Paraburkholderia	s__Burkholderia-Caballeronia-Paraburkholderia_unclassified
2dd0fd9c2db1445923608e9dca07d59d	d__Bacteria	p__Chloroflexi	c__AD3	o__AD3_unclassified	f__AD3_unclassified	g__AD3_unclassified	s__AD3_unclassified
ae0c76dcd687cc0647fd4023c9a5fe77	d__Bacteria	p__Planctomycetota	c__Planctomycetes	o__Gemmatales	f__Gemmataceae	g__Gemmata	s__Gemmata_unclassified
2245541e0fa5b216688569e659e13fd9	d__Bacteria	p__Acidobacteriota	c__Acidobacteriae	o__Solibacterales	f__Solibacteraceae	g__Candidatus_Solibacter	s__Candidatus_Solibacter_unclassified
139609cc0bcc2aa54951a5693ac8d018	d__Bacteria	p__Chloroflexi	c__TK10	o__TK10_unclassified	f__TK10_unclassified	g__TK10_unclassified	s__TK10_unclassified
38fca0bd8e3d72ed86be89301bba6ba5	d__Bacteria	p__Latescibacterota	c__Latescibacterota_unclassified	o__Latescibacterota_unclassified	f__Latescibacterota_unclassified	g__Latescibacterota_unclassified	s__Latescibacterota_unclassified
0850eff0dbc7640c8b6e18b52c8d1c2a	d__Bacteria	p__Actinobacteriota	c__Thermoleophilia	o__Gaiellales	f__Gaiellales_unclassified	g__Gaiellales_unclassified	s__Gaiellales_unclassified
a0e7f1356b22a613bae2132c2215e95e	d__Bacteria	p__Acidobacteriota	c__Vicinamibacteria	o__Vicinamibacterales	f__Vicinamibacterales_unclassified	g__Vicinamibacterales_unclassified	s__Vicinamibacterales_unclassified
b0fd55689a4b1011f6008f4f28eef30f	d__Bacteria	p__Planctomycetota	c__Planctomycetes	o__Gemmatales	f__Gemmataceae	g__Gemmataceae_unclassified	s__Gemmataceae_unclassified
085d0d4f87e741c04fab3336280d4fa5	d__Bacteria	p__Myxococcota	c__Myxococcia	o__Myxococcales	f__Anaeromyxobacteraceae	g__Anaeromyxobacter	s__Anaeromyxobacter_unclassified
941d0bc61a1bd791b30bf3261aed341e	d__Bacteria	p__Myxococcota	c__Polyangia	o__Haliangiales	f__Haliangiaceae	g__Haliangium	s__Haliangium_unclassified
943d0d9055b9e50177aa103d91e16e48	d__Bacteria	p__Elusimicrobiota	c__Elusimicrobia	o__Lineage_IV	f__Lineage_IV_unclassified	g__Lineage_IV_unclassified	s__Lineage_IV_unclassified
28728d0efb9757f4b9850d88cc0821aa	d__Bacteria	p__Gemmatimonadota	c__Gemmatimonadetes	o__Gemmatimonadales	f__Gemmatimonadaceae	g__Gemmatimonadaceae_unclassified	s__Gemmatimonadaceae_unclassified
fa00f6a7b1ae57c778d8393aa453feb5	d__Bacteria	p__Actinobacteriota	c__Acidimicrobiia	o__IMCC26256	f__IMCC26256_unclassified	g__IMCC26256_unclassified	s__IMCC26256_unclassified
db0c0eab1fc93fc40725c50faae9119f	d__Bacteria	p__Chloroflexi	c__AD3	o__AD3_unclassified	f__AD3_unclassified	g__AD3_unclassified	s__AD3_unclassified
96ae0b7b9f8bb1d8b4c33ad3635464b1	d__Bacteria	p__Elusimicrobiota	c__Lineage_IIa	o__Lineage_IIa_unclassified	f__Lineage_IIa_unclassified	g__Lineage_IIa_unclassified	s__Lineage_IIa_unclassified
58b0a45421ef0adadd15ce0ea046c2d2	d__Bacteria	p__Proteobacteria	c__Alphaproteobacteria	o__Rhodospirillales	f__Rhodospirillales_unclassified	g__Rhodospirillales_unclassified	s__Rhodospirillales_unclassified
109348ceada0a96e2d701bbf12831348	d__Bacteria	p__Proteobacteria	c__Alphaproteobacteria	o__Rhizobiales	f__Beijerinckiaceae	g__Methylobacterium-Methylorubrum	s__Methylobacterium-Methylorubrum_unclassified
b0c44de09d4140110a64b167b23fafae	d__Bacteria	p__Firmicutes	c__Firmicutes_unclassified	o__Firmicutes_unclassified	f__Firmicutes_unclassified	g__Firmicutes_unclassified	s__Firmicutes_unclassified
81075f0aa7017b3b1cebbe96ee25809e	d__Bacteria	p__Myxococcota	c__Polyangia	o__Haliangiales	f__Haliangiaceae	g__Haliangium	s__Haliangium_unclassified
c0ef0fb7c08971c219765c95d01b829d	d__Bacteria	p__Planctomycetota	c__Planctomycetes	o__Gemmatales	f__Gemmataceae	g__Gemmataceae_unclassified	s__Gemmataceae_unclassified
e00a9ebc5c84311cdbf9662d5cf54e54	d__Bacteria	p__Planctomycetota	c__Planctomycetes	o__Gemmatales	f__Gemmataceae	g__Gemmataceae_unclassified	s__Gemmataceae_unclassified
53f0dad35116dcbd8f8bba3bebeecf36	d__Bacteria	p__Bacteroidota	c__Bacteroidia	o__Chitinophagales	f__Chitinophagales_unclassified	g__Chitinophagales_unclassified	s__Chitinophagales_unclassified
59f0efc0546808fa6e3fd1f6be7b6818	d__Bacteria	p__Proteobacteria	c__Gammaproteobacteria	o__Diplorickettsiales	f__Diplorickettsiaceae	g__Aquicella	s__Aquicella_unclassified
c0f69c7c2781335c7c7b106abe8feecd	d__Bacteria	p__Dependentiae	c__Babeliae	o__Babeliales	f__Vermiphilaceae	g__Vermiphilaceae_unclassified	s__Vermiphilaceae_unclassified
766ff0fb8c3ac901e9542e9361166db8	d__Bacteria	p__Gemmatimonadota	c__Gemmatimonadetes	o__Gemmatimonadales	f__Gemmatimonadaceae	g__Gemmatimonadaceae_unclassified	s__Gemmatimonadaceae_unclassified
b0f842702d975ed7cc141a9e6ab63c4b	d__Bacteria	p__Acidobacteriota	c__Acidobacteriae	o__Acidobacteriales	f__Acidobacteriales_unclassified	g__Acidobacteriales_unclassified	s__Acidobacteriales_unclassified
173aafcf0a75d8b5a5cf8399a9ce3087	d__Bacteria	p__Planctomycetota	c__Planctomycetia	o__Planctomycetia_unclassified	f__Planctomycetia_unclassified	g__Planctomycetia_unclassified	s__Planctomycetia_unclassified
064057049cd0d455f2b2cb69492e32af	d__Bacteria	p__Verrucomicrobiota	c__Verrucomicrobiae	o__Pedosphaerales	f__Pedosphaeraceae	g__Pedosphaeraceae_unclassified	s__Pedosphaeraceae_unclassified
3a0b2a0ec808aad28f2a753d14feb34c	d__Bacteria	p__Acidobacteriota	c__Acidobacteriia	o__Acidobacteriotales	f__Acidobacteriotales_unclassified	g__Acidobacteriotales_unclassified	s__Acidobacteriotales_unclassified
14bcbc000c3bf787898c91b54e76c83c	d__Bacteria	p__Chloroflexi	c__AD3	o__AD3_unclassified	f__AD3_unclassified	g__AD3_unclassified	s__AD3_unclassified
39251e0c34bae447f6ecc61ba47645a9	d__Bacteria	p__Proteobacteria	c__Alphaproteobacteria	o__Elsterales	f__Elsterales_unclassified	g__Elsterales_unclassified	s__Elsterales_unclassified
6d0ab2c3e9419781bf7221e72a08f8b2	d__Bacteria	p__Planctomycetota	c__BD7-11	o__BD7-11_unclassified	f__BD7-11_unclassified	g__BD7-11_unclassified	s__BD7-11_unclassified
21d0dfe1838b99daa3b9b95b773d8d57	d__Bacteria	p__Myxococcota	c__bacteriap25	o__bacteriap25_unclassified	f__bacteriap25_unclassified	g__bacteriap25_unclassified	s__bacteriap25_unclassified
1d0a64dd7be1aaaf7d90af1ae7584c77	d__Bacteria	p__Verrucomicrobiota	c__Verrucomicrobiae	o__Chthoniobacterales	f__Chthoniobacteraceae	g__Candidatus_Udaeobacter	s__Candidatus_Udaeobacter_unclassified
0c0c0aadb5646bcc4f0d00fa67ad0cb7	d__Bacteria	p__Myxococcota	c__Polyangia	o__Haliangiales	f__Haliangiaceae	g__Haliangium	s__Haliangium_unclassified
7cadab0a8747b394cb411c8e074290b4	d__Bacteria	p__Planctomycetota	c__Planctomycetes	o__Gemmatales	f__Gemmataceae	g__Gemmataceae_unclassified	s__Gemmataceae_unclassified
0d0bb445c2e5c1c8aa2143ef90b89e0d	d__Bacteria	p__Planctomycetota	c__Planctomycetes	o__Gemmatales	f__Gemmataceae	g__Gemmataceae_unclassified	s__Gemmataceae_unclassified
82e0f902a0a1860abeb96546543c26ea	d__Bacteria	p__Acidobacteriota	c__Subgroup_22	o__Subgroup_22_unclassified	f__Subgroup_22_unclassified	g__Subgroup_22_unclassified	s__Subgroup_22_unclassified
d0f13531eb19cbcc5048f6726d095fe8	d__Bacteria	p__Nitrospirota	c__Nitrospiria	o__Nitrospirales	f__Nitrospiraceae	g__Nitrospira	s__Nitrospira_unclassified
f0d1c4d1293fa28cc15c23f4fa91a7dd	d__Bacteria	p__Proteobacteria	c__Proteobacteria_unclassified	o__Proteobacteria_unclassified	f__Proteobacteria_unclassified	g__Proteobacteria_unclassified	s__Proteobacteria_unclassified
9c0b8ea69c98650a0bb5e3e93de9a57a	d__Bacteria	p__Acidobacteriota	c__Acidobacteriia	o__Acidobacteriotales	f__Acidobacteriotales_unclassified	g__Acidobacteriotales_unclassified	s__Acidobacteriotales_unclassified
4b0eee1d7f107118c26b13f4ba9ee8bb	d__unclassified	p__unclassified	c__unclassified	o__unclassified	f__unclassified	g__unclassified	s__unclassified
f0fded6e6ea542623aa4dc6b85142a5a	d__Bacteria	p__Planctomycetota	c__vadinHA49	o__vadinHA49_unclassified	f__vadinHA49_unclassified	g__vadinHA49_unclassified	s__vadinHA49_unclassified
6e0eedcf11ace85d6407f6854178e805	d__Bacteria	p__Acidobacteriota	c__Holophagae	o__Subgroup_7	f__Subgroup_7_unclassified	g__Subgroup_7_unclassified	s__Subgroup_7_unclassified
29fcde0bd36e42506b3857075dbb6877	d__Bacteria	p__Armatimonadota	c__Fimbriimonadia	o__Fimbriimonadales	f__Fimbriimonadaceae	g__Fimbriimonadaceae_unclassified	s__Fimbriimonadaceae_unclassified
b0edeaf62a27d15886acfb7c481e9193	d__Bacteria	p__Actinobacteriota	c__Actinobacteria	o__Frankiales	f__Acidothermaceae	g__Acidothermus	s__Acidothermus_unclassified
2163665454e0f5616f8ffe68080ae59d	d__Bacteria	p__Planctomycetota	c__Planctomycetes	o__Gemmatales	f__Gemmataceae	g__Gemmataceae_unclassified	s__Gemmataceae_unclassified
e0eb4adf1e53210c9a4d12ba116036eb	d__Bacteria	p__Chloroflexi	c__TK10	o__TK10_unclassified	f__TK10_unclassified	g__TK10_unclassified	s__TK10_unclassified
4bb0f57f04bd8ab3364e97c2d651e4c2	d__Bacteria	p__Proteobacteria	c__Gammaproteobacteria	o__Diplorickettsiales	f__Diplorickettsiaceae	g__Diplorickettsiaceae_unclassified	s__Diplorickettsiaceae_unclassified
38015894c0ae28ca0ce96a450b5b076e	d__Bacteria	p__Planctomycetota	c__Planctomycetes	o__Gemmatales	f__Gemmataceae	g__Gemmataceae_unclassified	s__Gemmataceae_unclassified
1c0f5e00d6ce1c1a70c71c0fa69ac291	d__Bacteria	p__Acidobacteriota	c__Acidobacteriae	o__Acidobacteriales	f__Acidobacteriales_unclassified	g__Acidobacteriales_unclassified	s__Acidobacteriales_unclassified
1c0aee5c769177d2f3b96f2b30700e15	d__unclassified	p__unclassified	c__unclassified	o__unclassified	f__unclassified	g__unclassified	s__unclassified
299cf0c76f4cfd39e48368e7c08d78a1	d__Bacteria	p__Proteobacteria	c__Gammaproteobacteria	o__Burkholderiales	f__Nitrosomonadaceae	g__MND1	s__MND1_unclassified
2e0e54ff942b27f29275472a272174ec	d__Bacteria	p__Armatimonadota	c__Chthonomonadetes	o__Chthonomonadales	f__Chthonomonadaceae	g__Chthonomonas	s__Chthonomonas_unclassified
1046257d0fdbcd849ce740f03968ea31	d__Bacteria	p__Acidobacteriota	c__Thermoanaerobaculia	o__Thermoanaerobaculales	f__Thermoanaerobaculaceae	g__Subgroup_10	s__Subgroup_10_unclassified
63dfb0e19e0f5403a1996937a522fe7c	d__Bacteria	p__WPS-2	c__WPS-2_unclassified	o__WPS-2_unclassified	f__WPS-2_unclassified	g__WPS-2_unclassified	s__WPS-2_unclassified
f0b8f5a64759daa3071b6590b71e9a66	d__Bacteria	p__Entotheonellaeota	c__Entotheonellia	o__Entotheonellales	f__Entotheonellaceae	g__Entotheonellaceae_unclassified	s__Entotheonellaceae_unclassified
b0daa5d4de4953ca875a1aaee4c5c3e7	d__Bacteria	p__Bacteroidota	c__Bacteroidia	o__Chitinophagales	f__Chitinophagaceae	g__Terrimonas	s__Terrimonas_unclassified
164dd00aa064da3171bbae2df5125fc9	d__Bacteria	p__Planctomycetota	c__Planctomycetes	o__Gemmatales	f__Gemmataceae	g__Gemmataceae_unclassified	s__Gemmataceae_unclassified
095a0d9de440400e0014e41cc57376fd	d__Bacteria	p__Proteobacteria	c__Alphaproteobacteria	o__Elsterales	f__Elsterales_unclassified	g__Elsterales_unclassified	s__Elsterales_unclassified
1021e0ef21e212f0c45d0700fd165376	d__Bacteria	p__Elusimicrobiota	c__Lineage_IIa	o__Lineage_IIa_unclassified	f__Lineage_IIa_unclassified	g__Lineage_IIa_unclassified	s__Lineage_IIa_unclassified
7e0b43431fe79ea8a5cbf9488cc94c55	d__Bacteria	p__Proteobacteria	c__Gammaproteobacteria	o__Gammaproteobacteria_Incertae_Sedis	f__Unknown_Family	g__Unknown_Family_unclassified	s__Unknown_Family_unclassified
92bd0d99883b1ec94f06dd35157b7d90	d__Bacteria	p__Proteobacteria	c__Gammaproteobacteria	o__WD260	f__WD260_unclassified	g__WD260_unclassified	s__WD260_unclassified
2beb0b1cdf003c15047708d73caa3f3d	d__Bacteria	p__Actinobacteriota	c__MB-A2-108	o__MB-A2-108_unclassified	f__MB-A2-108_unclassified	g__MB-A2-108_unclassified	s__MB-A2-108_unclassified
295cc0aae68c0e2de543ef1a193c41d1	d__Bacteria	p__Planctomycetota	c__Planctomycetes	o__Gemmatales	f__Gemmataceae	g__Gemmataceae_unclassified	s__Gemmataceae_unclassified
9560ce0ae6ee8bd565ddbefa01bc5d98	d__Bacteria	p__Bacteroidota	c__Bacteroidia	o__Cytophagales	f__Microscillaceae	g__Microscillaceae_unclassified	s__Microscillaceae_unclassified
f0f4a6a72ff61d8663aa5834ff9217d4	d__Bacteria	p__Bdellovibrionota	c__Oligoflexia	o__Oligoflexales	f__Oligoflexaceae	g__Oligoflexaceae_unclassified	s__Oligoflexaceae_unclassified
3edb0f113f04eb75e106c29be5a3dea4	d__Bacteria	p__Candidatus_Saccharibacteria	c__Candidatus_Saccharibacteria_unclassified	o__Candidatus_Saccharibacteria_unclassified	f__Candidatus_Saccharibacteria_unclassified	g__Candidatus_Saccharibacteria_unclassified	s__Candidatus_Saccharibacteria_unclassified
783cfe0fa47fc82a7d09faa694b140d2	d__Bacteria	p__Proteobacteria	c__Gammaproteobacteria	o__Burkholderiales	f__Nitrosomonadaceae	g__MND1	s__MND1_unclassified
25769c0c3bab21b7806be5c9246d9851	d__Bacteria	p__Verrucomicrobiota	c__Omnitrophia	o__Omnitrophales	f__Omnitrophaceae	g__Candidatus_Omnitrophus	s__Candidatus_Omnitrophus_unclassified
ca0eb1b092edeff01cc3c9892bc63d42	d__Bacteria	p__Firmicutes	c__Clostridia	o__Oscillospirales	f__Ruminococcaceae	g__Faecalibacterium	s__Faecalibacterium_unclassified
36e0a8c454c3e183b59d0dfa4dbaf408	d__Bacteria	p__Patescibacteria	c__Parcubacteria	o__Candidatus_Adlerbacteria	f__Candidatus_Adlerbacteria_unclassified	g__Candidatus_Adlerbacteria_unclassified	s__Candidatus_Adlerbacteria_unclassified
5964a0ca172d0bf3257d679577019d4c	d__Bacteria	p__Proteobacteria	c__Betaproteobacteria	o__Burkholderiales	f__Burkholderiales_unclassified	g__Burkholderiales_unclassified	s__Burkholderiales_unclassified
e0cbd778e297f437399019628bdd1adf	d__Bacteria	p__Planctomycetota	c__Planctomycetia	o__Planctomycetia_unclassified	f__Planctomycetia_unclassified	g__Planctomycetia_unclassified	s__Planctomycetia_unclassified
d0ca030ea6293723422ad9a30ab24f53	d__Bacteria	p__Proteobacteria	c__Alphaproteobacteria	o__Rhizobiales	f__Phyllobacteriaceae	g__Mesorhizobium	s__uncultured_Mesorhizobium_sp.
e0c8ed243e644400619e15f0c1b31ae6	d__Bacteria	p__Planctomycetota	c__Phycisphaerae	o__Phycisphaerales	f__Phycisphaeraceae	g__AKYG587	s__AKYG587_unclassified
439f0d3b77d383d303efd3a45fe2398d	d__Bacteria	p__FCPU426	c__FCPU426_unclassified	o__FCPU426_unclassified	f__FCPU426_unclassified	g__FCPU426_unclassified	s__FCPU426_unclassified
0c0bdd1605e32fabfa99deac3a3dbb18	d__Bacteria	p__Planctomycetota	c__Planctomycetes	o__Gemmatales	f__Gemmataceae	g__Gemmataceae_unclassified	s__Gemmataceae_unclassified
bee0bee9594030e409bff67e706abbc1	d__Bacteria	p__Gemmatimonadota	c__Gemmatimonadetes	o__Gemmatimonadales	f__Gemmatimonadaceae	g__Roseisolibacter	s__Roseisolibacter_unclassified
d0acea6f8a07336877d696344458a050	d__Bacteria	p__Bdellovibrionota	c__Oligoflexia	o__0319-6G20	f__0319-6G20_unclassified	g__0319-6G20_unclassified	s__0319-6G20_unclassified
5739184ed0bff705e6112099536455e9	d__Bacteria	p__Bacteroidota	c__Bacteroidia	o__Chitinophagales	f__Chitinophagaceae	g__Edaphobaculum	s__Edaphobaculum_unclassified
71bde0c2c71961d73684cef8cce9f046	d__unclassified	p__unclassified	c__unclassified	o__unclassified	f__unclassified	g__unclassified	s__unclassified
b0b4940a10129a074483a5b5b0efb0bf	d__Bacteria	p__Chloroflexi	c__Anaerolineae	o__Caldilineales	f__Caldilineaceae	g__Caldilineaceae_unclassified	s__Caldilineaceae_unclassified
a0cc9e24758ee80c6e73b63a28d433ba	d__Bacteria	p__Elusimicrobiota	c__Elusimicrobia	o__Lineage_IV	f__Lineage_IV_unclassified	g__Lineage_IV_unclassified	s__Lineage_IV_unclassified
aae0b76ef5728e59fcf0a39c6c02ec86	d__Bacteria	p__Elusimicrobiota	c__Lineage_IIa	o__Lineage_IIa_unclassified	f__Lineage_IIa_unclassified	g__Lineage_IIa_unclassified	s__Lineage_IIa_unclassified
515cec0aaa29fb8705fde3226bb5890e	d__unclassified	p__unclassified	c__unclassified	o__unclassified	f__unclassified	g__unclassified	s__unclassified
52890bd0fb6eb88187ff01c480a9b159	d__Bacteria	p__Proteobacteria	c__Alphaproteobacteria	o__Acetobacterales	f__Acetobacteraceae	g__Acidicaldus	s__Acidicaldus_unclassified
1d00c4a13bf4bd5a91a6eab8a25cac62	d__Bacteria	p__Entotheonellaeota	c__Entotheonellia	o__Entotheonellales	f__Entotheonellaceae	g__Entotheonellaceae_unclassified	s__Entotheonellaceae_unclassified
19c0e8f0511350f830926811b6c17b0e	d__Bacteria	p__Bacteroidota	c__Bacteroidia	o__Bacteroidales	f__Muribaculaceae	g__Muribaculaceae_unclassified	s__Muribaculaceae_unclassified
cbab0ab5a6fd419b7ce25f18360c07b4	d__Bacteria	p__Proteobacteria	c__Gammaproteobacteria	o__Diplorickettsiales	f__Diplorickettsiaceae	g__Diplorickettsiaceae_unclassified	s__Diplorickettsiaceae_unclassified
a0bc0a9adbcaba70530f94a59ba51310	d__unclassified	p__unclassified	c__unclassified	o__unclassified	f__unclassified	g__unclassified	s__unclassified
3fb0e7c7452691a97cb01850098e7cd6	d__Bacteria	p__Firmicutes	c__Firmicutes_unclassified	o__Firmicutes_unclassified	f__Firmicutes_unclassified	g__Firmicutes_unclassified	s__Firmicutes_unclassified
2235eb0fd1cacb1ef9d1e36d1cb34637	d__unclassified	p__unclassified	c__unclassified	o__unclassified	f__unclassified	g__unclassified	s__unclassified
d0a667f788a2179397138d4cf766df33	d__Bacteria	p__Myxococcota	c__Myxococcia	o__Myxococcales	f__Anaeromyxobacteraceae	g__Anaeromyxobacter	s__Anaeromyxobacter_unclassified
7d0dd6a73748e765a0129d3c0eb72d21	d__Bacteria	p__Verrucomicrobiota	c__Omnitrophia	o__Omnitrophales	f__Omnitrophales_unclassified	g__Omnitrophales_unclassified	s__Omnitrophales_unclassified
a0ec1bdae5055b59af7e6684988a8102	d__Bacteria	p__Firmicutes	c__Clostridia	o__Clostridia_UCG-014	f__Clostridia_UCG-014_unclassified	g__Clostridia_UCG-014_unclassified	s__Clostridia_UCG-014_unclassified
7a00cf2d2a86cccfa6008b5433ee8da9	d__Bacteria	p__Verrucomicrobiota	c__Verrucomicrobiae	o__Pedosphaerales	f__Pedosphaeraceae	g__Ellin517	s__Ellin517_unclassified
cc0dec8c6bbbd30d5e9642951e71a1ff	d__Bacteria	p__Acidobacteriota	c__Subgroup_18	o__Subgroup_18_unclassified	f__Subgroup_18_unclassified	g__Subgroup_18_unclassified	s__Subgroup_18_unclassified
fb00f7fc2dd3d90141ef0f133f9aff7f	d__Bacteria	p__Bacteroidota	c__Bacteroidia	o__Chitinophagales	f__Chitinophagaceae	g__Niastella	s__Niastella_unclassified
cd0d6cd42d26b849e67bc515f22ad806	d__Bacteria	p__Actinobacteriota	c__Actinobacteriota	o__Streptomycetales	f__Streptomycetaceae	g__Streptomyces	s__Streptomyces_verrucosisporus
c0f2a100efe7e4b60ce1549d5685f057	d__Bacteria	p__Proteobacteria	c__Proteobacteria_unclassified	o__Proteobacteria_unclassified	f__Proteobacteria_unclassified	g__Proteobacteria_unclassified	s__Proteobacteria_unclassified
580d0f4d6a5129e02a2aad853ba4798d	d__Bacteria	p__Patescibacteria	c__Saccharimonadia	o__Saccharimonadales	f__Saccharimonadales_unclassified	g__Saccharimonadales_unclassified	s__Saccharimonadales_unclassified
e0a8429384340f2c8d22b65692458d62	d__Bacteria	p__Proteobacteria	c__Gammaproteobacteria	o__Steroidobacterales	f__Steroidobacteraceae	g__Steroidobacter	s__Steroidobacter_unclassified
6cb0b2b98e7d38c3a4d4e514fc840c66	d__Bacteria	p__Chloroflexi	c__AD3	o__AD3_unclassified	f__AD3_unclassified	g__AD3_unclassified	s__AD3_unclassified
397806415f0a2bd70f7f1b303e3852a1	d__Bacteria	p__Actinobacteriota	c__Thermoleophilia	o__Solirubrobacterales	f__Conexibacteraceae	g__Conexibacteraceae_unclassified	s__Conexibacteraceae_unclassified
e0f0c749453a8567bcc79f97f1703544	d__Bacteria	p__Bdellovibrionota	c__Oligoflexia	o__0319-6G20	f__0319-6G20_unclassified	g__0319-6G20_unclassified	s__0319-6G20_unclassified
babce0ea1c938746d2da69c346bd357b	d__Bacteria	p__Bacteroidota	c__Bacteroidia	o__Bacteroidales	f__Muribaculaceae	g__Muribaculaceae_unclassified	s__Muribaculaceae_unclassified
2bf0e82df620f5981f1f6926213f6fb4	d__Bacteria	p__Acidobacteriota	c__Thermoanaerobaculia	o__Thermoanaerobaculales	f__Thermoanaerobaculaceae	g__Subgroup_10	s__Subgroup_10_unclassified
98cdb00d0569412864c1e9345eb476e8	d__Bacteria	p__Firmicutes	c__Clostridia	o__Oscillospirales	f__Ruminococcaceae	g__Ruminococcus	s__Ruminococcus_unclassified
dda0ce7ee06d8d9d05bda60537915acf	d__Bacteria	p__Bdellovibrionota	c__Oligoflexia	o__0319-6G20	f__0319-6G20_unclassified	g__0319-6G20_unclassified	s__0319-6G20_unclassified
860d00e34a568081771279d8cabb9426	d__Bacteria	p__Methylomirabilota	c__Methylomirabilia	o__Rokubacteriales	f__Rokubacteriales_unclassified	g__Rokubacteriales_unclassified	s__Rokubacteriales_unclassified
fbaa0b390cdfaa5b68eea4a2463b615d	d__Bacteria	p__Gemmatimonadota	c__Gemmatimonadetes	o__Gemmatimonadales	f__Gemmatimonadaceae	g__Gemmatimonadaceae_unclassified	s__Gemmatimonadaceae_unclassified
995b0ff1494db9784610bdcd44d7e403	d__Bacteria	p__Firmicutes	c__Firmicutes_unclassified	o__Firmicutes_unclassified	f__Firmicutes_unclassified	g__Firmicutes_unclassified	s__Firmicutes_unclassified
954554dc0e3b63dbdb26026124a56dde	d__Bacteria	p__Patescibacteria	c__Parcubacteria	o__Parcubacteria_unclassified	f__Parcubacteria_unclassified	g__Parcubacteria_unclassified	s__Parcubacteria_unclassified
3190dbd00b60c0fa7937a3fd03000c4a	d__Bacteria	p__Proteobacteria	c__Gammaproteobacteria	o__Burkholderiales	f__Nitrosomonadaceae	g__MND1	s__MND1_unclassified
b0d61f6c0ea5fdaa6676c69d215adf36	d__Bacteria	p__Chloroflexi	c__Ktedonobacteria	o__Ktedonobacterales	f__Ktedonobacteraceae	g__HSB_OF53-F07	s__HSB_OF53-F07_unclassified
a0d5e0b5e26bbe3108969d7f4590b273	d__Bacteria	p__Actinobacteriota	c__Actinobacteriota	o__Streptosporangiales	f__Thermomonosporaceae	g__Actinomadura	s__Actinomadura_sp._1g12710
11088a0d558ea339dae2b7241a374d2f	d__Bacteria	p__FCPU426	c__FCPU426_unclassified	o__FCPU426_unclassified	f__FCPU426_unclassified	g__FCPU426_unclassified	s__FCPU426_unclassified
c0ff4ebccf7eca2ed9a0a46e06f1bd50	d__Bacteria	p__Planctomycetota	c__Planctomycetes	o__Gemmatales	f__Gemmataceae	g__Gemmataceae_unclassified	s__Gemmataceae_unclassified
b0f361d705f21b7e30d024ca04b8f0a3	d__Bacteria	p__Acidobacteriota	c__Acidobacteriota_unclassified	o__Acidobacteriota_unclassified	f__Acidobacteriota_unclassified	g__Acidobacteriota_unclassified	s__Acidobacteriota_unclassified
379bcdd0b00a86c5ed32319147e4f93e	d__Bacteria	p__Bacteroidota	c__Bacteroidia	o__Chitinophagales	f__Chitinophagaceae	g__Puia	s__Puia_unclassified
fc0dbde63d1bb9f13062f403acb627c6	d__Bacteria	p__Acidobacteriota	c__Acidobacteriae	o__Acidobacteriales	f__Acidobacteriales_unclassified	g__Acidobacteriales_unclassified	s__Acidobacteriales_unclassified
b0c3c1f27d1dd1f499b22ae31438f090	d__Bacteria	p__Verrucomicrobiota	c__Verrucomicrobiae	o__Pedosphaerales	f__Pedosphaeraceae	g__Pedosphaeraceae_unclassified	s__Pedosphaeraceae_unclassified
46ff0c95bf94128246dba93649083707	d__Bacteria	p__Elusimicrobiota	c__Lineage_IIc	o__Lineage_IIc_unclassified	f__Lineage_IIc_unclassified	g__Lineage_IIc_unclassified	s__Lineage_IIc_unclassified
7b0ee0c4c4aff5148904d963a7c970c3	d__Bacteria	p__Bacteroidota	c__Bacteroidia	o__Sphingobacteriales	f__AKYH767	g__AKYH767_unclassified	s__AKYH767_unclassified
35e0b3d26380dc0759e502abdd24e687	d__Bacteria	p__Planctomycetota	c__Phycisphaerae	o__Tepidisphaerales	f__WD2101_soil_group	g__WD2101_soil_group_unclassified	s__WD2101_soil_group_unclassified
f0d8731a20e575d4436c261a8c99b2e1	d__Bacteria	p__Chlamydiae	c__Chlamydiia	o__Chlamydiales	f__Chlamydiales_unclassified	g__Chlamydiales_unclassified	s__Chlamydiales_unclassified
5282720de0f9e427dab1d23db3407774	d__unclassified	p__unclassified	c__unclassified	o__unclassified	f__unclassified	g__unclassified	s__unclassified
e0eb06a5e021b6906e5ab7e0485d5fdb	d__Bacteria	p__Acidobacteriota	c__Holophagae	o__Subgroup_7	f__Subgroup_7_unclassified	g__Subgroup_7_unclassified	s__Subgroup_7_unclassified
685b0a441103b073ec37e018a8ca0acb	d__Bacteria	p__Gemmatimonadota	c__Gemmatimonadetes	o__Gemmatimonadales	f__Gemmatimonadaceae	g__Gemmatimonadaceae_unclassified	s__Gemmatimonadaceae_unclassified
dca0c5cd1af2700b258d692835636209	d__Bacteria	p__Patescibacteria	c__Parcubacteria	o__Candidatus_Kaiserbacteria	f__Candidatus_Kaiserbacteria_unclassified	g__Candidatus_Kaiserbacteria_unclassified	s__Candidatus_Kaiserbacteria_unclassified
db0b982db032de4fdd361e4182aef360	d__Bacteria	p__Methylomirabilota	c__Methylomirabilia	o__Rokubacteriales	f__Rokubacteriales_unclassified	g__Rokubacteriales_unclassified	s__Rokubacteriales_unclassified
fd0b86807be176dfc5c0e21c7e5d1d1d	d__Bacteria	p__Proteobacteria	c__Alphaproteobacteria	o__Elsterales	f__Elsterales_unclassified	g__Elsterales_unclassified	s__Elsterales_unclassified
6013b0fbf7945caa0a2c8bc11028cd78	d__Bacteria	p__Verrucomicrobiota	c__Verrucomicrobiae	o__Pedosphaerales	f__Pedosphaeraceae	g__ADurb.Bin063-1	s__ADurb.Bin063-1_unclassified
99dd0b84c9e944755d2e01a341eda3fd	d__Bacteria	p__Planctomycetota	c__Planctomycetes	o__Gemmatales	f__Gemmataceae	g__Gemmataceae_unclassified	s__Gemmataceae_unclassified
40f0eff0fea190ba63732c2aee9ab49d	d__Bacteria	p__Firmicutes	c__Bacilli	o__RF39	f__RF39_unclassified	g__RF39_unclassified	s__RF39_unclassified
f0b487e5eb2a148a2af75331c5847f29	d__Bacteria	p__Elusimicrobiota	c__Elusimicrobia	o__Lineage_IV	f__Lineage_IV_unclassified	g__Lineage_IV_unclassified	s__Lineage_IV_unclassified
b0fca1b3f03a617e77479cb24c6f6c6a	d__Bacteria	p__Proteobacteria	c__Deltaproteobacteria	o__Deltaproteobacteria_unclassified	f__Deltaproteobacteria_unclassified	g__Deltaproteobacteria_unclassified	s__Deltaproteobacteria_unclassified
9d0d11d2bc8e8b6c2cbff35009107b65	d__Bacteria	p__Acidobacteriota	c__Acidobacteriae	o__Bryobacterales	f__Bryobacteraceae	g__Bryobacter	s__Bryobacter_unclassified
ed0b0f0b193b572e0c6834f9513699aa	d__Bacteria	p__Acidobacteriota	c__Holophagae	o__Subgroup_7	f__Subgroup_7_unclassified	g__Subgroup_7_unclassified	s__Subgroup_7_unclassified
4996c0e1b8e5e7f4d694c47a71c6d38b	d__Bacteria	p__Elusimicrobiota	c__Elusimicrobiota_unclassified	o__Elusimicrobiota_unclassified	f__Elusimicrobiota_unclassified	g__Elusimicrobiota_unclassified	s__Elusimicrobiota_unclassified
c0d3c9b19267fd608137231caf54c04e	d__Bacteria	p__Planctomycetota	c__Planctomycetes	o__Gemmatales	f__Gemmataceae	g__Gemmataceae_unclassified	s__Gemmataceae_unclassified
c0af84acf304e594e6bf2c6e41da5a69	d__Bacteria	p__Proteobacteria	c__Alphaproteobacteria	o__Acetobacterales	f__Acetobacteraceae	g__Rubritepida	s__Rubritepida_unclassified
3886824f0fe0f40461fafce252ec025e	d__Bacteria	p__Chloroflexi	c__AD3	o__AD3_unclassified	f__AD3_unclassified	g__AD3_unclassified	s__AD3_unclassified
73017dc0bd10bd99b91dc8ddb2ae156f	d__Bacteria	p__Gemmatimonadota	c__Gemmatimonadetes	o__Gemmatimonadales	f__Gemmatimonadaceae	g__Gemmatimonas	s__Gemmatimonas_unclassified
178bfec0b0617fcb6fc9141cc14d0a76	d__Bacteria	p__Acidobacteriota	c__Acidobacteriae	o__Subgroup_2	f__Subgroup_2_unclassified	g__Subgroup_2_unclassified	s__Subgroup_2_unclassified
36e0a075e8718633861a8df67693a986	d__Bacteria	p__Acidobacteriota	c__Vicinamibacteria	o__Vicinamibacterales	f__Vicinamibacterales_unclassified	g__Vicinamibacterales_unclassified	s__Vicinamibacterales_unclassified
d0a0ea3701e32e2db525a6598d9798d5	d__Bacteria	p__Verrucomicrobiota	c__Omnitrophia	o__Omnitrophales	f__Omnitrophaceae	g__Candidatus_Omnitrophus	s__Candidatus_Omnitrophus_unclassified
e0f6c42e496edc6b81dc8606dffa48a1	d__Bacteria	p__Myxococcota	c__Polyangia	o__mle1-27	f__mle1-27_unclassified	g__mle1-27_unclassified	s__mle1-27_unclassified
6e0bac58629a63d987d1ca435f2c2502	d__Bacteria	p__Verrucomicrobiota	c__Omnitrophia	o__Omnitrophales	f__Omnitrophaceae	g__Candidatus_Omnitrophus	s__Candidatus_Omnitrophus_unclassified
9c00dcf09bcbe94000141f4a605fbde4	d__Bacteria	p__Dependentiae	c__Babeliae	o__Babeliales	f__UBA12409	g__UBA12409_unclassified	s__UBA12409_unclassified
0664d0ed18e96141e0ef9e9515a8ef16	d__Bacteria	p__Myxococcota	c__Polyangia	o__Haliangiales	f__Haliangiaceae	g__Haliangium	s__Haliangium_unclassified
36ac0e575a67baf4d2e60e9ca8aa853a	d__Bacteria	p__Verrucomicrobiota	c__Verrucomicrobiae	o__Pedosphaerales	f__Pedosphaeraceae	g__Ellin517	s__Ellin517_unclassified
cb0f1b9295f96a87b5ae242ad38f1061	d__Bacteria	p__Myxococcota	c__Polyangia	o__Polyangiales	f__Polyangiaceae	g__Pajaroellobacter	s__Pajaroellobacter_unclassified
99bca0a4e513dceb5e93c548459339e3	d__Bacteria	p__Acidobacteriota	c__Acidobacteriae	o__Solibacterales	f__Solibacteraceae	g__Candidatus_Solibacter	s__Candidatus_Solibacter_unclassified
d00b29860a4f08ea46316e2290cc5aec	d__Bacteria	p__Gemmatimonadota	c__Gemmatimonadetes	o__Gemmatimonadales	f__Gemmatimonadaceae	g__Gemmatimonas	s__Gemmatimonas_unclassified
b0d3b36cf284628b54988c9afc07dff3	d__Bacteria	p__Candidatus_Saccharibacteria	c__Candidatus_Saccharibacteria_unclassified	o__Candidatus_Saccharibacteria_unclassified	f__Candidatus_Saccharibacteria_unclassified	g__Candidatus_Saccharibacteria_unclassified	s__Candidatus_Saccharibacteria_unclassified
eff0df535e36f5874c9b71b72672cf4d	d__Bacteria	p__Patescibacteria	c__Patescibacteria_unclassified	o__Patescibacteria_unclassified	f__Patescibacteria_unclassified	g__Patescibacteria_unclassified	s__Patescibacteria_unclassified
170103054070cbc0f3299fde31533621	d__Bacteria	p__Proteobacteria	c__Gammaproteobacteria	o__Diplorickettsiales	f__Diplorickettsiaceae	g__Diplorickettsiaceae_unclassified	s__Diplorickettsiaceae_unclassified
3ba0f65d3fbfb179394aac359f40f010	d__Bacteria	p__Acidobacteriota	c__Acidobacteriae	o__Subgroup_2	f__Subgroup_2_unclassified	g__Subgroup_2_unclassified	s__Subgroup_2_unclassified
09b0e18f7f5c27b0320fe2dc329845b4	d__Bacteria	p__NB1-j	c__NB1-j_unclassified	o__NB1-j_unclassified	f__NB1-j_unclassified	g__NB1-j_unclassified	s__NB1-j_unclassified
29cfb0eb7ff86f6687a9495314e360b0	d__Bacteria	p__Acidobacteriota	c__Acidobacteriae	o__Acidobacteriales	f__Acidobacteriales_unclassified	g__Acidobacteriales_unclassified	s__Acidobacteriales_unclassified
5333d0f174c3dcd0a49df499838a4203	d__Bacteria	p__Planctomycetota	c__Planctomycetes	o__Gemmatales	f__Gemmataceae	g__Gemmataceae_unclassified	s__Gemmataceae_unclassified
0ec0bd9cb043a222cb3963da741885c7	d__Bacteria	p__Acidobacteriota	c__Acidobacteriota_unclassified	o__Acidobacteriota_unclassified	f__Acidobacteriota_unclassified	g__Acidobacteriota_unclassified	s__Acidobacteriota_unclassified
48feeb0f1d6e9fb1687ae4a42401a38b	d__Bacteria	p__Actinobacteriota	c__Actinobacteriota	o__Actinobacteriota_unclassified	f__Actinobacteriota_unclassified	g__Actinobacteriota_unclassified	s__Actinobacteriota_unclassified
9a0f9c735524ba06af64c00c954ab126	d__Bacteria	p__Planctomycetota	c__Planctomycetes	o__Gemmatales	f__Gemmataceae	g__Gemmata	s__Gemmata_unclassified
364f0f9be9dc265f1dab7c66ad4266c6	d__unclassified	p__unclassified	c__unclassified	o__unclassified	f__unclassified	g__unclassified	s__unclassified
0601eb00ecf5cf70e1a96cfff94185dc	d__Bacteria	p__Desulfobacterota	c__Desulfobacterota_unclassified	o__Desulfobacterota_unclassified	f__Desulfobacterota_unclassified	g__Desulfobacterota_unclassified	s__Desulfobacterota_unclassified
d0d55b99455ffeeb62689419fcd19962	d__Bacteria	p__Planctomycetota	c__Planctomycetes	o__Gemmatales	f__Gemmataceae	g__Gemmataceae_unclassified	s__Gemmataceae_unclassified
3edf0f8d9a0980316f3f62a939aa504a	d__Bacteria	p__Proteobacteria	c__Alphaproteobacteria	o__Alphaproteobacteria_unclassified	f__Alphaproteobacteria_unclassified	g__Alphaproteobacteria_unclassified	s__Alphaproteobacteria_unclassified
7a0c562557baf18f250500f8bdc9f3f5	d__Bacteria	p__Planctomycetota	c__Planctomycetes	o__Gemmatales	f__Gemmataceae	g__Gemmataceae_unclassified	s__Gemmataceae_unclassified
f0a5dd8e317783c19f5cdef11b8a60e8	d__Bacteria	p__Chloroflexi	c__AD3	o__AD3_unclassified	f__AD3_unclassified	g__AD3_unclassified	s__AD3_unclassified
7a00e44a6508bdd3f2753f1d56512c0b	d__Bacteria	p__Planctomycetota	c__Planctomycetes	o__Gemmatales	f__Gemmataceae	g__Gemmataceae_unclassified	s__Gemmataceae_unclassified
4dae0d864d2df17e597d45080310ee89	d__Bacteria	p__Proteobacteria	c__Alphaproteobacteria	o__Rhizobiales	f__Hyphomicrobiaceae	g__Rhodoplanes	s__uncultured_Rhodoplanes_sp.
f0b1d75f0c9bf46730290b67c1c151d7	d__unclassified	p__unclassified	c__unclassified	o__unclassified	f__unclassified	g__unclassified	s__unclassified
ddf000b52fc8813de1c6901ac3e55d1b	d__Bacteria	p__Chloroflexi	c__Anaerolineae	o__RBG-13-54-9	f__RBG-13-54-9_unclassified	g__RBG-13-54-9_unclassified	s__RBG-13-54-9_unclassified
e0fd1724cbedb470a1d97363ff91da91	d__Bacteria	p__Verrucomicrobiota	c__Verrucomicrobiae	o__Chthoniobacterales	f__Chthoniobacteraceae	g__Candidatus_Udaeobacter	s__Candidatus_Udaeobacter_unclassified
e0b3704ca9f996743ab84f32cacdb71a	d__Bacteria	p__Gemmatimonadota	c__Gemmatimonadetes	o__Gemmatimonadales	f__Gemmatimonadaceae	g__Gemmatimonas	s__Gemmatimonas_unclassified
9ae0a0f1cedae5b4df24e80aa7e7ec38	d__Bacteria	p__Proteobacteria	c__Deltaproteobacteria	o__Deltaproteobacteria_unclassified	f__Deltaproteobacteria_unclassified	g__Deltaproteobacteria_unclassified	s__Deltaproteobacteria_unclassified
ade0ff6422a0b65c33fd64c078bc3fde	d__Bacteria	p__Proteobacteria	c__Alphaproteobacteria	o__Alphaproteobacteria_unclassified	f__Alphaproteobacteria_unclassified	g__Alphaproteobacteria_unclassified	s__Alphaproteobacteria_unclassified
e0a2232e1fa6a9a80cae3ff2ce00df44	d__Bacteria	p__Patescibacteria	c__Parcubacteria	o__Candidatus_Staskawiczbacteria	f__Candidatus_Staskawiczbacteria_unclassified	g__Candidatus_Staskawiczbacteria_unclassified	s__Candidatus_Staskawiczbacteria_unclassified
6b0a826c32b87549275dd838ef853d9a	d__unclassified	p__unclassified	c__unclassified	o__unclassified	f__unclassified	g__unclassified	s__unclassified
4258d0e02ce91ba92f46c390b546adfd	d__Bacteria	p__Proteobacteria	c__Alphaproteobacteria	o__Rhizobiales	f__Hyphomicrobiaceae	g__Rhodoplanes	s__uncultured_Rhodoplanes_sp.
5efb0b18ff757e275806dd1e69429d69	d__Bacteria	p__Actinobacteriota	c__MB-A2-108	o__MB-A2-108_unclassified	f__MB-A2-108_unclassified	g__MB-A2-108_unclassified	s__MB-A2-108_unclassified
61cbb0fc26a7bfb2694279a4214ebbe5	d__Bacteria	p__Actinobacteriota	c__Acidimicrobiia	o__Acidimicrobiia_unclassified	f__Acidimicrobiia_unclassified	g__Acidimicrobiia_unclassified	s__Acidimicrobiia_unclassified
75bf0dadc2b594dc599e2b0c134d6d1b	d__Bacteria	p__Proteobacteria	c__Alphaproteobacteria	o__Elsterales	f__Elsterales_unclassified	g__Elsterales_unclassified	s__Elsterales_unclassified
98a0dcf17e47886ff08891de341f407e	d__Bacteria	p__Chloroflexi	c__TK10	o__TK10_unclassified	f__TK10_unclassified	g__TK10_unclassified	s__TK10_unclassified
59398800541c0a0952bbe80f8f40ce70	d__Bacteria	p__Myxococcota	c__Myxococcia	o__Myxococcales	f__Myxococcaceae	g__P3OB-42	s__P3OB-42_unclassified
fd0e5d9d43ce4ffefa5ec87ce8260f7f	d__Bacteria	p__Chloroflexi	c__Ktedonobacteria	o__Ktedonobacterales	f__Ktedonobacteraceae	g__1921-2	s__1921-2_unclassified
bb0d3551102a2965c741be627cfe0adc	d__Bacteria	p__Patescibacteria	c__Saccharimonadia	o__Saccharimonadales	f__WWH38	g__WWH38_unclassified	s__WWH38_unclassified
562b0f4bb0d434a1742dc05cbeedaac0	d__Bacteria	p__Bacteroidota	c__Bacteroidia	o__Cytophagales	f__Microscillaceae	g__Microscillaceae_unclassified	s__Microscillaceae_unclassified
d0c1d0a94c0249e5960c91779002b4cb	d__Bacteria	p__Acidobacteriota	c__Vicinamibacteria	o__Vicinamibacterales	f__Vicinamibacterales_unclassified	g__Vicinamibacterales_unclassified	s__Vicinamibacterales_unclassified
a00d1846ffae8d2e6a6d5462440dab39	d__Bacteria	p__Actinobacteriota	c__Actinobacteria	o__Frankiales	f__Acidothermaceae	g__Acidothermus	s__Acidothermus_unclassified
633233b0d4c337c1b668918b2aa3e935	d__Bacteria	p__Bacteroidota	c__Bacteroidia	o__Sphingobacteriales	f__AKYH767	g__AKYH767_unclassified	s__AKYH767_unclassified
3e0ceb50b4699c9547e7dec43b96eade	d__Bacteria	p__Planctomycetota	c__Pla4_lineage	o__Pla4_lineage_unclassified	f__Pla4_lineage_unclassified	g__Pla4_lineage_unclassified	s__Pla4_lineage_unclassified
d0fe14355660c353d5a437bef57689de	d__Bacteria	p__Planctomycetota	c__BD7-11	o__BD7-11_unclassified	f__BD7-11_unclassified	g__BD7-11_unclassified	s__BD7-11_unclassified
8120ad0e0831a28db4ad402e7d8b0ac8	d__Bacteria	p__Patescibacteria	c__Parcubacteria	o__Candidatus_Kaiserbacteria	f__Candidatus_Kaiserbacteria_unclassified	g__Candidatus_Kaiserbacteria_unclassified	s__Candidatus_Kaiserbacteria_unclassified
ee0dc736afa69509ccac9cb321c65bd1	d__Bacteria	p__Proteobacteria	c__Alphaproteobacteria	o__Rhizobiales	f__Methyloligellaceae	g__Methyloligellaceae_unclassified	s__Methyloligellaceae_unclassified
6f0aeaf1ad22fad0ed24484a14650368	d__Bacteria	p__Planctomycetota	c__Planctomycetes	o__Gemmatales	f__Gemmataceae	g__Gemmataceae_unclassified	s__Gemmataceae_unclassified
e0c833155f019c110d5761f6b4ff4bd3	d__Bacteria	p__Desulfobacterota	c__Desulfobacterota_unclassified	o__Desulfobacterota_unclassified	f__Desulfobacterota_unclassified	g__Desulfobacterota_unclassified	s__Desulfobacterota_unclassified
4044e0cf1f8e4cb58560f2e39e152d72	d__Bacteria	p__Planctomycetota	c__Planctomycetes	o__Gemmatales	f__Gemmataceae	g__Gemmataceae_unclassified	s__Gemmataceae_unclassified
a0af22fce6d1e71f6bf927898672688b	d__Bacteria	p__Proteobacteria	c__Deltaproteobacteria	o__Deltaproteobacteria_unclassified	f__Deltaproteobacteria_unclassified	g__Deltaproteobacteria_unclassified	s__Deltaproteobacteria_unclassified
bcd0d31c835e991eaf9d86643ac08277	d__Bacteria	p__Firmicutes	c__Clostridia	o__Oscillospirales	f__Oscillospiraceae	g__UCG-005	s__UCG-005_unclassified
a0c19d97c5b07b984416b558a2472b65	d__Bacteria	p__Acidobacteriota	c__Vicinamibacteria	o__Vicinamibacterales	f__Vicinamibacterales_unclassified	g__Vicinamibacterales_unclassified	s__Vicinamibacterales_unclassified
03bf0c5aba0e7acb82d0bcf3b8cc2678	d__Bacteria	p__Chloroflexi	c__Ktedonobacteria	o__Ktedonobacterales	f__JG30-KF-AS9	g__JG30-KF-AS9_unclassified	s__JG30-KF-AS9_unclassified
5c0cec9b2903601fe51c33e41a681c30	d__Bacteria	p__Planctomycetota	c__Planctomycetes	o__Gemmatales	f__Gemmataceae	g__Gemmataceae_unclassified	s__Gemmataceae_unclassified
eedea0ee0b2791d8909174a122a64b18	d__Bacteria	p__Gemmatimonadota	c__Gemmatimonadetes	o__Gemmatimonadales	f__Gemmatimonadaceae	g__Gemmatimonas	s__Gemmatimonas_unclassified
dc0b9ac21cc938e861b3bd9d4eba783c	d__Bacteria	p__Planctomycetota	c__Planctomycetes	o__Gemmatales	f__Gemmataceae	g__Gemmataceae_unclassified	s__Gemmataceae_unclassified
849222bcc0e3a031279c8aceca2619eb	d__Bacteria	p__Patescibacteria	c__ABY1	o__Candidatus_Magasanikbacteria	f__Candidatus_Magasanikbacteria_unclassified	g__Candidatus_Magasanikbacteria_unclassified	s__Candidatus_Magasanikbacteria_unclassified
6c0e229092717408c18b26056de4b078	d__Bacteria	p__Planctomycetota	c__Planctomycetia	o__Planctomycetales	f__Planctomycetales_unclassified	g__Planctomycetales_unclassified	s__Planctomycetales_unclassified
6d0e6dc94b919399e04fc809fc6ad601	d__Bacteria	p__Actinobacteriota	c__Actinobacteriota	o__Micromonosporales	f__Micromonosporaceae	g__Actinoplanes	s__Actinoplanes_digitatis
943f0dd898e7d751bc9aeec579155676	d__Bacteria	p__Acidobacteriota	c__Acidobacteriae	o__Solibacterales	f__Solibacteraceae	g__Candidatus_Solibacter	s__Candidatus_Solibacter_unclassified
ad0f57ed16cf5f9af88708b5c17052b2	d__unclassified	p__unclassified	c__unclassified	o__unclassified	f__unclassified	g__unclassified	s__unclassified
f0e0b113d415ca571403dcb0e6f9cc66	d__Bacteria	p__Chloroflexi	c__Ktedonobacteria	o__Ktedonobacterales	f__Ktedonobacteraceae	g__HSB_OF53-F07	s__HSB_OF53-F07_unclassified
29255e0ceeea789534f37d1b9562b2d3	d__Bacteria	p__Verrucomicrobiota	c__Verrucomicrobiae	o__Chthoniobacterales	f__Chthoniobacteraceae	g__Candidatus_Udaeobacter	s__Candidatus_Udaeobacter_unclassified
37df0b189d53779887843d1d3856ba01	d__Bacteria	p__Actinobacteriota	c__Thermoleophilia	o__Solirubrobacterales	f__67-14	g__67-14_unclassified	s__67-14_unclassified
049a0d5fe4f037ccd2dece74d661fcfa	d__unclassified	p__unclassified	c__unclassified	o__unclassified	f__unclassified	g__unclassified	s__unclassified
7290f0c2f6ebc46e8c3185cbe7b3ebfa	d__Bacteria	p__Acidobacteriota	c__Blastocatellia	o__11-24	f__11-24_unclassified	g__11-24_unclassified	s__11-24_unclassified
91b0f83d531c08cda568c1d96347b290	d__Bacteria	p__Actinobacteriota	c__Actinobacteriota	o__Actinobacteriota_unclassified	f__Actinobacteriota_unclassified	g__Actinobacteriota_unclassified	s__Actinobacteriota_unclassified
58a0ee7362fde8c5da3a79c70405c247	d__Bacteria	p__Elusimicrobiota	c__Lineage_IIa	o__Lineage_IIa_unclassified	f__Lineage_IIa_unclassified	g__Lineage_IIa_unclassified	s__Lineage_IIa_unclassified
f0d013a193ec65a7f8b4508f2cb0a709	d__Bacteria	p__Actinobacteriota	c__Actinobacteriota	o__Actinobacteriota_unclassified	f__Actinobacteriota_unclassified	g__Actinobacteriota_unclassified	s__Actinobacteriota_unclassified
0b0d8509cc1734bcd2913d824a30373b	d__Bacteria	p__Firmicutes	c__Clostridia	o__Lachnospirales	f__Lachnospiraceae	g__Catonella	s__Catonella_unclassified
434ce0afc69166f344fc6f6846967d33	d__Bacteria	p__Acidobacteriota	c__Acidobacteriae	o__Acidobacteriales	f__Acidobacteriales_unclassified	g__Acidobacteriales_unclassified	s__Acidobacteriales_unclassified
f0cd5b4e0fb393012423a3b2d72d2a0d	d__Bacteria	p__Elusimicrobiota	c__Lineage_IIa	o__Lineage_IIa_unclassified	f__Lineage_IIa_unclassified	g__Lineage_IIa_unclassified	s__Lineage_IIa_unclassified
bbb0b86dd0c21c894b8b2a171a0eb439	d__Bacteria	p__Actinobacteriota	c__Thermoleophilia	o__Solirubrobacterales	f__Solirubrobacteraceae	g__Conexibacter	s__Conexibacter_unclassified
c0b2140812601354475e974081ea65d4	d__Bacteria	p__Planctomycetota	c__Phycisphaerae	o__Tepidisphaerales	f__CPla-3_termite_group	g__CPla-3_termite_group_unclassified	s__CPla-3_termite_group_unclassified
ebc0db9895e678ab401177830a9bfac6	d__Bacteria	p__Verrucomicrobiota	c__Verrucomicrobiae	o__Pedosphaerales	f__Pedosphaeraceae	g__Ellin516	s__Ellin516_unclassified
358b0efa4682de56e20716f6943c7b0e	d__Bacteria	p__Proteobacteria	c__Proteobacteria_unclassified	o__Proteobacteria_unclassified	f__Proteobacteria_unclassified	g__Proteobacteria_unclassified	s__Proteobacteria_unclassified
17163a0b79376e75391c0c1dfe2132d9	d__Bacteria	p__Actinobacteriota	c__Actinobacteria	o__Frankiales	f__Acidothermaceae	g__Acidothermus	s__Acidothermus_unclassified
db0a20d0ab843c57b9483a3ec030b84c	d__Bacteria	p__Planctomycetota	c__Planctomycetes	o__Gemmatales	f__Gemmataceae	g__Gemmataceae_unclassified	s__Gemmataceae_unclassified
26e0d43b4716d927ddfc9cc1746ac3c8	d__unclassified	p__unclassified	c__unclassified	o__unclassified	f__unclassified	g__unclassified	s__unclassified
a0d7fc6bc5dcd751e90733cb19cb39c5	d__Bacteria	p__Acidobacteriota	c__Acidobacteriae	o__Subgroup_2	f__Subgroup_2_unclassified	g__Subgroup_2_unclassified	s__Subgroup_2_unclassified
856e0e6b284db3564a9a917ac4e26002	d__Bacteria	p__Actinobacteriota	c__Actinobacteria	o__Frankiales	f__Acidothermaceae	g__Acidothermus	s__Acidothermus_unclassified
9d0ed0d36ee3c8d3aefc5c01f38d2ab9	d__Bacteria	p__Bacteroidota	c__Bacteroidia	o__Sphingobacteriales	f__env.OPS_17	g__env.OPS_17_unclassified	s__env.OPS_17_unclassified
5437e0fa48f7367f0afabc0cd80197af	d__Bacteria	p__Gemmatimonadota	c__Gemmatimonadetes	o__Gemmatimonadales	f__Gemmatimonadaceae	g__Gemmatimonadaceae_unclassified	s__Gemmatimonadaceae_unclassified
25ba0cb4ccc6e49afdb3441746020a6d	d__Bacteria	p__Actinobacteriota	c__Actinobacteria	o__Propionibacteriales	f__Nocardioidaceae	g__Nocardioides	s__Nocardioides_unclassified
029d0f4e72b812c98573a1661cfbdb8d	d__Bacteria	p__Proteobacteria	c__Alphaproteobacteria	o__Rhizobiales	f__Bradyrhizobiaceae	g__Bradyrhizobiaceae_unclassified	s__Bradyrhizobiaceae_unclassified
d0dcee46530903f005379b35c5494869	d__Bacteria	p__Acidobacteriota	c__Blastocatellia	o__11-24	f__11-24_unclassified	g__11-24_unclassified	s__11-24_unclassified
38fb0f11afdf31d3950203ddc89a315f	d__Bacteria	p__Chloroflexi	c__Ktedonobacteria	o__Ktedonobacterales	f__Ktedonobacteraceae	g__FCPS473	s__FCPS473_unclassified
836a0a4976d01b63558a7d2b968e8a9d	d__Bacteria	p__Proteobacteria	c__Alphaproteobacteria	o__Rhodospirillales	f__Rhodospirillales_unclassified	g__Rhodospirillales_unclassified	s__Rhodospirillales_unclassified
098ec0d3c1c27b385d559cd687d25c51	d__Bacteria	p__Acidobacteriota	c__Acidobacteriae	o__Subgroup_2	f__Subgroup_2_unclassified	g__Subgroup_2_unclassified	s__Subgroup_2_unclassified
0b0c12da7b0663dc7d6a31bb598b477a	d__Bacteria	p__Myxococcota	c__Polyangia	o__Haliangiales	f__Haliangiaceae	g__Haliangium	s__Haliangium_unclassified
d0b1ae4f4df8d05e573b905762166496	d__Bacteria	p__Actinobacteriota	c__Thermoleophilia	o__Solirubrobacterales	f__Solirubrobacteraceae	g__Conexibacter	s__Conexibacter_unclassified
902e0bb52ea9bfaa49d29224f157a359	d__Bacteria	p__Planctomycetota	c__Planctomycetes	o__Gemmatales	f__Gemmataceae	g__Gemmataceae_unclassified	s__Gemmataceae_unclassified
56f0df5b0c4b1dbc18320f336b133dc7	d__Bacteria	p__Verrucomicrobiota	c__Verrucomicrobiae	o__S-BQ2-57_soil_group	f__S-BQ2-57_soil_group_unclassified	g__S-BQ2-57_soil_group_unclassified	s__S-BQ2-57_soil_group_unclassified
2bdd0aa435dc7a1b7a508047c9b70da0	d__Bacteria	p__Cyanobacteria	c__Vampirivibrionia	o__Obscuribacterales	f__Obscuribacteraceae	g__Obscuribacteraceae_unclassified	s__Obscuribacteraceae_unclassified
749d0b0c9becfe65fbe77140d58d1a4b	d__Bacteria	p__Elusimicrobiota	c__Lineage_IIa	o__Lineage_IIa_unclassified	f__Lineage_IIa_unclassified	g__Lineage_IIa_unclassified	s__Lineage_IIa_unclassified
f0bca4f201baad9c41e4cd156daaf002	d__Bacteria	p__Verrucomicrobiota	c__Verrucomicrobiae	o__Chthoniobacterales	f__Chthoniobacteraceae	g__Candidatus_Udaeobacter	s__Candidatus_Udaeobacter_unclassified
d0ab2c15400fe710288526c9a33083fb	d__Bacteria	p__Firmicutes	c__Bacilli	o__Lactobacillales	f__Streptococcaceae	g__Streptococcus	s__Streptococcus_mitis
e0f120666388335e227ff281fa58c80e	d__Bacteria	p__Planctomycetota	c__Planctomycetes	o__Gemmatales	f__Gemmataceae	g__Gemmataceae_unclassified	s__Gemmataceae_unclassified
5b00aa8b178f8bb0a5342cd08e13de45	d__Bacteria	p__Acidobacteriota	c__Acidobacteriae	o__Subgroup_2	f__Subgroup_2_unclassified	g__Subgroup_2_unclassified	s__Subgroup_2_unclassified
f0c9fc7169171294910404dc97e67bc5	d__Bacteria	p__Planctomycetota	c__BD7-11	o__BD7-11_unclassified	f__BD7-11_unclassified	g__BD7-11_unclassified	s__BD7-11_unclassified
8bb0bf771986a74836ac7af2d044239c	d__Bacteria	p__Patescibacteria	c__Parcubacteria	o__Candidatus_Liptonbacteria	f__Candidatus_Liptonbacteria_unclassified	g__Candidatus_Liptonbacteria_unclassified	s__Candidatus_Liptonbacteria_unclassified
c0f508aa44257262a053fb7a8bc8afc5	d__unclassified	p__unclassified	c__unclassified	o__unclassified	f__unclassified	g__unclassified	s__unclassified
253ce0b1d6a8518fb77ee81234e506ed	d__Bacteria	p__Myxococcota	c__Polyangia	o__Haliangiales	f__Haliangiaceae	g__Haliangium	s__Haliangium_unclassified
03b0fc310da0423a8abbbacd98178383	d__Bacteria	p__Proteobacteria	c__Proteobacteria_unclassified	o__Proteobacteria_unclassified	f__Proteobacteria_unclassified	g__Proteobacteria_unclassified	s__Proteobacteria_unclassified
f0ca5d63f358a1827e1f79951125413e	d__Bacteria	p__Acidobacteriota	c__Blastocatellia	o__11-24	f__11-24_unclassified	g__11-24_unclassified	s__11-24_unclassified
c0e0e47196141f6e5bffdfc660ceb1e5	d__Bacteria	p__Methylomirabilota	c__Methylomirabilia	o__Rokubacteriales	f__WX65	g__WX65_unclassified	s__WX65_unclassified
3d0b246890d30759543d38028a054cb5	d__Bacteria	p__Planctomycetota	c__Planctomycetes	o__Gemmatales	f__Gemmataceae	g__Gemmataceae_unclassified	s__Gemmataceae_unclassified
20690a0e01795ccf6df470e8f3f838d9	d__Bacteria	p__Gemmatimonadota	c__Gemmatimonadetes	o__Gemmatimonadales	f__Gemmatimonadaceae	g__Gemmatimonadaceae_unclassified	s__Gemmatimonadaceae_unclassified
8734c0faa4f51afcbbd237b9a5abd1e0	d__Bacteria	p__Planctomycetota	c__Planctomycetes	o__Gemmatales	f__Gemmataceae	g__Gemmataceae_unclassified	s__Gemmataceae_unclassified
b0dad835233638a7f06d60dec8750d7c	d__Bacteria	p__Proteobacteria	c__Gammaproteobacteria	o__Xanthomonadales	f__Xanthomonadaceae	g__Xanthomonadaceae_unclassified	s__Xanthomonadaceae_unclassified
c0dbcc4f71726fcf368d7e63bfd1bfb8	d__Bacteria	p__Proteobacteria	c__Alphaproteobacteria	o__Caulobacterales	f__Caulobacteraceae	g__Phenylobacterium	s__uncultured_Phenylobacterium_sp.
1d0f24559ade061f9269fcbe3f5be142	d__Bacteria	p__Proteobacteria	c__Gammaproteobacteria	o__Burkholderiales	f__Nitrosomonadaceae	g__Ellin6067	s__Ellin6067_unclassified
11013ae0e34277e7503028a50987a2ab	d__Bacteria	p__Firmicutes	c__Bacilli	o__Paenibacillales	f__Paenibacillaceae	g__Paenibacillus	s__Paenibacillus_unclassified
b0bed3b20d5477cec8d322fc51bbce8e	d__unclassified	p__unclassified	c__unclassified	o__unclassified	f__unclassified	g__unclassified	s__unclassified
9ea0f054c3ad9756c3ef52ec1c8635cb	d__Bacteria	p__Proteobacteria	c__Gammaproteobacteria	o__Diplorickettsiales	f__Diplorickettsiaceae	g__Diplorickettsiaceae_unclassified	s__Diplorickettsiaceae_unclassified
ade0d45ead277cab5031cce97462ea84	d__unclassified	p__unclassified	c__unclassified	o__unclassified	f__unclassified	g__unclassified	s__unclassified
7c0caeb0e92c3dadd5db23145162d70b	d__Bacteria	p__Actinobacteriota	c__Actinobacteria	o__Micrococcales	f__Brevibacteriaceae	g__Brevibacterium	s__Brevibacterium_unclassified
c0a907906e3a8aadde08aa19de879bb8	d__Bacteria	p__Proteobacteria	c__Gammaproteobacteria	o__Diplorickettsiales	f__Diplorickettsiaceae	g__Diplorickettsiaceae_unclassified	s__Diplorickettsiaceae_unclassified
4990ff0dc5551414c81d77512b7a0105	d__Bacteria	p__Acidobacteriota	c__Acidobacteriota_unclassified	o__Acidobacteriota_unclassified	f__Acidobacteriota_unclassified	g__Acidobacteriota_unclassified	s__Acidobacteriota_unclassified
f0e2f994de09d93abf68b72eed3e198e	d__Bacteria	p__Chloroflexi	c__Ktedonobacteria	o__Ktedonobacterales	f__Ktedonobacteraceae	g__HSB_OF53-F07	s__HSB_OF53-F07_unclassified
d0bfceed909554ef2d020ebe351738c3	d__Bacteria	p__Planctomycetota	c__Planctomycetes	o__Gemmatales	f__Gemmataceae	g__Gemmataceae_unclassified	s__Gemmataceae_unclassified
bf0ccd36f55540b6d31fa7a3f22bb24c	d__Bacteria	p__Acidobacteriota	c__Blastocatellia	o__Pyrinomonadales	f__Pyrinomonadaceae	g__RB41	s__RB41_unclassified
c0e09f9374bfc42351f410da80b989ae	d__unclassified	p__unclassified	c__unclassified	o__unclassified	f__unclassified	g__unclassified	s__unclassified
e00fdfecd07b59c7c7bc7780ed96a585	d__Bacteria	p__Acidobacteriota	c__Blastocatellia	o__11-24	f__11-24_unclassified	g__11-24_unclassified	s__11-24_unclassified
be0e28789bf5390921a093a0b4d66f3b	d__Bacteria	p__Proteobacteria	c__Gammaproteobacteria	o__Legionellales	f__Legionellaceae	g__Legionella	s__uncultured_Legionella_sp.
a0ab1b067584624b0146c6d23015d2ef	d__Bacteria	p__Dependentiae	c__Babeliae	o__Babeliales	f__Babeliaceae	g__Babeliaceae_unclassified	s__Babeliaceae_unclassified
0c0b20ed283bfbccb7827fdd89e9a3e7	d__Bacteria	p__Firmicutes	c__Clostridia	o__Clostridiales	f__Clostridiales_unclassified	g__Clostridiales_unclassified	s__Clostridiales_unclassified
b000e8e1836ec5924de5ec609e02d81f	d__Bacteria	p__Acidobacteriota	c__Acidobacteriae	o__Subgroup_13	f__Subgroup_13_unclassified	g__Subgroup_13_unclassified	s__Subgroup_13_unclassified
b0da1e0c2ebd8212203c2aee43bc7b42	d__Bacteria	p__Verrucomicrobiota	c__Chlamydiae	o__Chlamydiales	f__cvE6	g__cvE6_unclassified	s__cvE6_unclassified
7dcf0fcfb2b392415901f08e620dd3b1	d__Bacteria	p__Nitrospirota	c__Nitrospiria	o__Nitrospirales	f__Nitrospiraceae	g__Nitrospira	s__Nitrospira_unclassified
06f0f02469c9f9227ecdc1916f6097be	d__Bacteria	p__Acidobacteriota	c__Holophagae	o__Subgroup_7	f__Subgroup_7_unclassified	g__Subgroup_7_unclassified	s__Subgroup_7_unclassified
fabad0b37f601619f7801f438455cc38	d__Bacteria	p__Myxococcota	c__Polyangia	o__Polyangiales	f__BIrii41	g__BIrii41_unclassified	s__BIrii41_unclassified
402eee0c1f7041ebf7ec5563230fd7ab	d__Bacteria	p__Planctomycetota	c__Planctomycetes	o__Gemmatales	f__Gemmataceae	g__Fimbriiglobus	s__Fimbriiglobus_unclassified
d0b590fc10524746b75ff5793d1a3f13	d__Bacteria	p__Firmicutes	c__Bacilli	o__Bacillales	f__Bacillaceae	g__Aeribacillus	s__Aeribacillus_sp.
db0dc531d3a2870fdcf0022d0ee174ea	d__Bacteria	p__Firmicutes	c__Firmicutes_unclassified	o__Firmicutes_unclassified	f__Firmicutes_unclassified	g__Firmicutes_unclassified	s__Firmicutes_unclassified
62c0ee535ce7e8cd0cfba6649793751c	d__Bacteria	p__Planctomycetota	c__Planctomycetes	o__Gemmatales	f__Gemmataceae	g__Gemmataceae_unclassified	s__Gemmataceae_unclassified
bd0e5ef93c81ccba2bfeba8cdbb48913	d__Bacteria	p__Bdellovibrionota	c__Oligoflexia	o__0319-6G20	f__0319-6G20_unclassified	g__0319-6G20_unclassified	s__0319-6G20_unclassified
2d0a1f4585554718861eb1e73c46c6cf	d__Bacteria	p__Verrucomicrobiota	c__Chlamydiae	o__Chlamydiales	f__Simkaniaceae	g__Simkaniaceae_unclassified	s__Simkaniaceae_unclassified
f0ac1dba425c6e777faa92deca6bb0b2	d__Bacteria	p__Planctomycetota	c__Planctomycetes	o__Gemmatales	f__Gemmataceae	g__Gemmata	s__Gemmata_unclassified
fdd0f6286913c85ef0d1714b9c8d79e1	d__unclassified	p__unclassified	c__unclassified	o__unclassified	f__unclassified	g__unclassified	s__unclassified
f00e0ceec9c99385bf24a2db37d6562f	d__Bacteria	p__Proteobacteria	c__Gammaproteobacteria	o__Nevskiales	f__Sinobacteraceae	g__Steroidobacter	s__uncultured_Steroidobacter_sp.
b0fa29c0f53e29e4f49b7368ffd8ccc0	d__Bacteria	p__Bdellovibrionota	c__Oligoflexia	o__0319-6G20	f__0319-6G20_unclassified	g__0319-6G20_unclassified	s__0319-6G20_unclassified
11c0cd18c1a6a7b79f6e916a88517e66	d__Bacteria	p__Chloroflexi	c__AD3	o__AD3_unclassified	f__AD3_unclassified	g__AD3_unclassified	s__AD3_unclassified
4c0ba5b29c87df63ba388c1e6026344e	d__Bacteria	p__Planctomycetota	c__Planctomycetes	o__Isosphaerales	f__Isosphaeraceae	g__Isosphaeraceae_unclassified	s__Isosphaeraceae_unclassified
056f0f8c5eb99a1ec0f4d36c33fa80a0	d__Bacteria	p__Gemmatimonadota	c__Gemmatimonadetes	o__Gemmatimonadales	f__Gemmatimonadaceae	g__Gemmatimonadaceae_unclassified	s__Gemmatimonadaceae_unclassified
c0cd8aea94f5c42b6a9ca0815e822283	d__Bacteria	p__Proteobacteria	c__Alphaproteobacteria	o__Micropepsales	f__Micropepsaceae	g__Micropepsaceae_unclassified	s__Micropepsaceae_unclassified
c0b69191a06cca4857dbcfc5daecf0f0	d__Bacteria	p__Firmicutes	c__Firmicutes_unclassified	o__Firmicutes_unclassified	f__Firmicutes_unclassified	g__Firmicutes_unclassified	s__Firmicutes_unclassified
2fae0cbe7eaab3c7df5b9531494ba843	d__Bacteria	p__Actinobacteriota	c__Actinobacteria	o__Frankiales	f__Acidothermaceae	g__Acidothermus	s__Acidothermus_unclassified
8e0ef18bf2bc7ba2b5be753cea3cf798	d__Bacteria	p__Chloroflexi	c__AD3	o__AD3_unclassified	f__AD3_unclassified	g__AD3_unclassified	s__AD3_unclassified
f0c91c86cc590ed3af5d00271c6f9cb3	d__Bacteria	p__Proteobacteria	c__Alphaproteobacteria	o__Elsterales	f__Elsterales_unclassified	g__Elsterales_unclassified	s__Elsterales_unclassified
a0ba3ba23a378e94e93a18df54acba5f	d__Bacteria	p__Actinobacteriota	c__Thermoleophilia	o__Solirubrobacterales	f__Solirubrobacteraceae	g__Solirubrobacteraceae_unclassified	s__Solirubrobacteraceae_unclassified
6b0a6f75b1c4eaf2ebc25ee271326b5e	d__Bacteria	p__Actinobacteriota	c__Actinobacteria	o__Corynebacteriales	f__Corynebacteriaceae	g__Corynebacterium	s__Corynebacterium_unclassified
0658c0aff539f47ff6353e21cd2781da	d__Bacteria	p__Acidobacteriota	c__Acidobacteriota_unclassified	o__Acidobacteriota_unclassified	f__Acidobacteriota_unclassified	g__Acidobacteriota_unclassified	s__Acidobacteriota_unclassified
f0a162ac2b52ccb85fed00ecfb5e31f1	d__Bacteria	p__Acidobacteriota	c__Vicinamibacteria	o__Vicinamibacterales	f__Vicinamibacterales_unclassified	g__Vicinamibacterales_unclassified	s__Vicinamibacterales_unclassified
5a0d7319a31245445901218394d3d0ed	d__Bacteria	p__Cyanobacteria	c__Vampirivibrionia	o__Obscuribacterales	f__Obscuribacteraceae	g__Obscuribacteraceae_unclassified	s__Obscuribacteraceae_unclassified
5855c0b62b85bb5b4b3e1c669fff516b	d__unclassified	p__unclassified	c__unclassified	o__unclassified	f__unclassified	g__unclassified	s__unclassified
c0ece01bb6f81bcabc868a0d7fe8c85c	d__Bacteria	p__Elusimicrobiota	c__Lineage_IIb	o__Lineage_IIb_unclassified	f__Lineage_IIb_unclassified	g__Lineage_IIb_unclassified	s__Lineage_IIb_unclassified
fa0e4749a9ff54cc2e9864b14d0165a7	d__Bacteria	p__Proteobacteria	c__Alphaproteobacteria	o__Rhizobiales	f__Bradyrhizobiaceae	g__Bradyrhizobiaceae_unclassified	s__Bradyrhizobiaceae_unclassified
7bd0c4fb5f3279afd0df2aa8b12e7e6a	d__Bacteria	p__Verrucomicrobiota	c__Verrucomicrobiae	o__Pedosphaerales	f__Pedosphaeraceae	g__Ellin516	s__Ellin516_unclassified
1de0ac470408e90377f41c0a4d171d9b	d__Bacteria	p__Proteobacteria	c__Gammaproteobacteria	o__Pseudomonadales	f__Moraxellaceae	g__Moraxellaceae_unclassified	s__Moraxellaceae_unclassified
d0ca404eaa3d0616a43610898d37fec7	d__unclassified	p__unclassified	c__unclassified	o__unclassified	f__unclassified	g__unclassified	s__unclassified
55cf0f9875e8d79a5732fa3bb7624631	d__Bacteria	p__Proteobacteria	c__Alphaproteobacteria	o__Rhizobiales	f__Rhizobiales_unclassified	g__Rhizobiales_unclassified	s__Rhizobiales_unclassified
1b0e699dec5d89feceea4e807f4ce987	d__Bacteria	p__Patescibacteria	c__Saccharimonadia	o__Saccharimonadales	f__WWH38	g__WWH38_unclassified	s__WWH38_unclassified
985593155684ca0f9aa05adee41ddcdb	d__unclassified	p__unclassified	c__unclassified	o__unclassified	f__unclassified	g__unclassified	s__unclassified
8ae0ecee9160786206f44d5d5c0506e6	d__Bacteria	p__Myxococcota	c__Polyangia	o__mle1-27	f__mle1-27_unclassified	g__mle1-27_unclassified	s__mle1-27_unclassified
0784f0a948179155cdceb3479cfffc64	d__Bacteria	p__Myxococcota	c__Polyangia	o__Polyangiales	f__Polyangiaceae	g__Pajaroellobacter	s__Pajaroellobacter_unclassified
04fce0ca5fe42c2388b0bd096cc42085	d__Bacteria	p__Proteobacteria	c__Alphaproteobacteria	o__Elsterales	f__Elsterales_unclassified	g__Elsterales_unclassified	s__Elsterales_unclassified
6a0ac3a4644a3d79deb097aefc2a9e2e	d__Bacteria	p__Planctomycetota	c__Planctomycetes	o__Gemmatales	f__Gemmataceae	g__Gemmataceae_unclassified	s__Gemmataceae_unclassified
48dd0bec48ac269a17d1696126f3d8b6	d__Bacteria	p__Methylomirabilota	c__Methylomirabilia	o__Rokubacteriales	f__Rokubacteriales_unclassified	g__Rokubacteriales_unclassified	s__Rokubacteriales_unclassified
4c0fe383251b53179c598c8d21e4f286	d__Bacteria	p__Proteobacteria	c__Deltaproteobacteria	o__Myxococcales	f__Polyangiaceae	g__Byssovorax	s__uncultured_Byssovorax_sp.
8fa00ff016a4f2aae327afa85cd26e53	d__Bacteria	p__Acidobacteriota	c__Subgroup_5	o__Subgroup_5_unclassified	f__Subgroup_5_unclassified	g__Subgroup_5_unclassified	s__Subgroup_5_unclassified
cf0da4ac6c9f1e72dd349665e5abb039	d__Bacteria	p__Planctomycetota	c__Planctomycetes	o__Gemmatales	f__Gemmataceae	g__Gemmataceae_unclassified	s__Gemmataceae_unclassified
2f0b259867aa366deb1d851843432236	d__Bacteria	p__Acidobacteriota	c__Vicinamibacteria	o__Vicinamibacterales	f__Vicinamibacterales_unclassified	g__Vicinamibacterales_unclassified	s__Vicinamibacterales_unclassified
5542b0bc58add328e75e14d95638fed8	d__unclassified	p__unclassified	c__unclassified	o__unclassified	f__unclassified	g__unclassified	s__unclassified
6ea0bb86d87320246cceea638b773c56	d__Bacteria	p__Proteobacteria	c__Alphaproteobacteria	o__Rhizobiales	f__Xanthobacteraceae	g__Pseudolabrys	s__uncultured_Pseudolabrys_sp.
a0a26c43f0ad729dfad38351cf833155	d__Bacteria	p__Myxococcota	c__Polyangia	o__Polyangiales	f__Phaselicystidaceae	g__Phaselicystis	s__Phaselicystis_unclassified
bc0fc2ee7d9b5831a4816db8069f3ff4	d__Bacteria	p__Verrucomicrobiota	c__Verrucomicrobiae	o__Pedosphaerales	f__Pedosphaeraceae	g__ADurb.Bin063-1	s__ADurb.Bin063-1_unclassified
d0bf3aed72240fe54c83e2f1cc6ed92a	d__Bacteria	p__Chloroflexi	c__KD4-96	o__KD4-96_unclassified	f__KD4-96_unclassified	g__KD4-96_unclassified	s__KD4-96_unclassified
9880afa0d1659b0d0ce4b2476af54540	d__Bacteria	p__Firmicutes	c__Clostridia	o__Clostridia_UCG-014	f__Clostridia_UCG-014_unclassified	g__Clostridia_UCG-014_unclassified	s__Clostridia_UCG-014_unclassified
67f00e5a12e5953a7bcf8b8b44142bcf	d__Bacteria	p__Acidobacteriota	c__Acidobacteriota_unclassified	o__Acidobacteriota_unclassified	f__Acidobacteriota_unclassified	g__Acidobacteriota_unclassified	s__Acidobacteriota_unclassified
35c0cc72be2520fad85512ba58ba3421	d__Bacteria	p__Proteobacteria	c__Proteobacteria_unclassified	o__Proteobacteria_unclassified	f__Proteobacteria_unclassified	g__Proteobacteria_unclassified	s__Proteobacteria_unclassified
a0ae67ac02f8cdb9f9f57332287d5ddc	d__Bacteria	p__Latescibacterota	c__Latescibacterota_unclassified	o__Latescibacterota_unclassified	f__Latescibacterota_unclassified	g__Latescibacterota_unclassified	s__Latescibacterota_unclassified
4036de0a22ac594298abc582622a7934	d__Bacteria	p__Acidobacteriota	c__Acidobacteriae	o__Subgroup_15	f__Subgroup_15_unclassified	g__Subgroup_15_unclassified	s__Subgroup_15_unclassified
db0d5ca2515cf17e174267c44028dfef	d__Bacteria	p__Cyanobacteria	c__Sericytochromatia	o__Sericytochromatia_unclassified	f__Sericytochromatia_unclassified	g__Sericytochromatia_unclassified	s__Sericytochromatia_unclassified
073ce0ad41ebb229e62b7c5b39b1a53c	d__Bacteria	p__Acidobacteriota	c__Vicinamibacteria	o__Vicinamibacterales	f__Vicinamibacteraceae	g__Vicinamibacteraceae_unclassified	s__Vicinamibacteraceae_unclassified
4f0a0559062e525a288195af3047603b	d__Bacteria	p__Chloroflexi	c__Ktedonobacteria	o__Ktedonobacterales	f__Ktedonobacteraceae	g__HSB_OF53-F07	s__HSB_OF53-F07_unclassified
fa0e56f421b40cb69ac7e6bd8ae78530	d__Bacteria	p__Elusimicrobiota	c__Elusimicrobia	o__Lineage_IV	f__Lineage_IV_unclassified	g__Lineage_IV_unclassified	s__Lineage_IV_unclassified
028c0e5ff3456de556bf72e6f1c16632	d__Bacteria	p__Chloroflexi	c__TK10	o__TK10_unclassified	f__TK10_unclassified	g__TK10_unclassified	s__TK10_unclassified
36841d0f6647aa60dec75fee2db40463	d__Bacteria	p__Planctomycetota	c__Planctomycetes	o__Gemmatales	f__Gemmataceae	g__Gemmataceae_unclassified	s__Gemmataceae_unclassified
73d0cd6c5177252c502157b36a9942bb	d__Bacteria	p__Proteobacteria	c__Gammaproteobacteria	o__Diplorickettsiales	f__Diplorickettsiaceae	g__Diplorickettsiaceae_unclassified	s__Diplorickettsiaceae_unclassified
f0a470b743da2482aad84c5e197cf652	d__Bacteria	p__Planctomycetota	c__OM190	o__OM190_unclassified	f__OM190_unclassified	g__OM190_unclassified	s__OM190_unclassified
d0c05d38409f82bcc5658d7c4dc3230d	d__Bacteria	p__Firmicutes	c__Clostridia	o__Clostridiales	f__Clostridiaceae	g__Clostridium	s__uncultured_Clostridium_sp.
1a0c8a523be0fb101b0742866b6cabf5	d__Bacteria	p__Acidobacteriota	c__Blastocatellia	o__11-24	f__11-24_unclassified	g__11-24_unclassified	s__11-24_unclassified
ba0c43509e6d75e57647cc32fd0d52f4	d__Bacteria	p__Planctomycetota	c__Planctomycetes	o__Planctomycetales	f__Planctomycetales_unclassified	g__Planctomycetales_unclassified	s__Planctomycetales_unclassified
80ffb0d79087e580be070f38107ae32c	d__unclassified	p__unclassified	c__unclassified	o__unclassified	f__unclassified	g__unclassified	s__unclassified
9d0a29c9e6ac682799d32da1900c726d	d__Bacteria	p__Proteobacteria	c__Alphaproteobacteria	o__Elsterales	f__Elsterales_unclassified	g__Elsterales_unclassified	s__Elsterales_unclassified
4fccbd0d5f952e29ffa4bcae3535ac1b	d__Bacteria	p__Planctomycetota	c__Planctomycetes	o__Gemmatales	f__Gemmataceae	g__Gemmata	s__Gemmata_unclassified
2eee0a8763abddb0efaf36d78921c831	d__Bacteria	p__Actinobacteriota	c__Thermoleophilia	o__Solirubrobacterales	f__Solirubrobacteraceae	g__Conexibacter	s__Conexibacter_unclassified
f0b6b7d1a54e244a6a411cd806fdcb5d	d__Bacteria	p__Elusimicrobiota	c__Lineage_IIa	o__Lineage_IIa_unclassified	f__Lineage_IIa_unclassified	g__Lineage_IIa_unclassified	s__Lineage_IIa_unclassified
03e0ce799cc0d2f9e47860320af09b7a	d__unclassified	p__unclassified	c__unclassified	o__unclassified	f__unclassified	g__unclassified	s__unclassified
6894234c0d76cc5235d103f40209ac70	d__Bacteria	p__Planctomycetota	c__Planctomycetes	o__Gemmatales	f__Gemmataceae	g__Gemmataceae_unclassified	s__Gemmataceae_unclassified
9b0dd71fe4457972ded64f42c9b0bb9c	d__Bacteria	p__Methylomirabilota	c__Methylomirabilia	o__Rokubacteriales	f__Rokubacteriales_unclassified	g__Rokubacteriales_unclassified	s__Rokubacteriales_unclassified
fa0c01253bfca976648a9decb0531c9a	d__Bacteria	p__Proteobacteria	c__Alphaproteobacteria	o__Rhodospirillales	f__Rhodospirillaceae	g__Rhodospirillaceae_unclassified	s__Rhodospirillaceae_unclassified
70bb0e0ef0f0ca4ac8efccffbb5b7f68	d__Bacteria	p__Proteobacteria	c__Deltaproteobacteria	o__Deltaproteobacteria_unclassified	f__Deltaproteobacteria_unclassified	g__Deltaproteobacteria_unclassified	s__Deltaproteobacteria_unclassified
12f0a4a92680c182a2f9c4a11d1d1e2d	d__Bacteria	p__Actinobacteriota	c__Actinobacteria	o__Catenulisporales	f__Actinospicaceae	g__Actinospica	s__Actinospica_unclassified
b0c2270acb3124eb0fcfb44706e1b34a	d__Bacteria	p__Proteobacteria	c__Gammaproteobacteria	o__Burkholderiales	f__Sutterellaceae	g__Sutterellaceae_unclassified	s__Sutterellaceae_unclassified
2cde00dbd7fce2255a00b29b53febf18	d__Bacteria	p__Proteobacteria	c__Alphaproteobacteria	o__Elsterales	f__Elsterales_unclassified	g__Elsterales_unclassified	s__Elsterales_unclassified
7964ad0aef3ec2aac7fab80d91db08b7	d__Bacteria	p__Proteobacteria	c__Alphaproteobacteria	o__Elsterales	f__Elsterales_unclassified	g__Elsterales_unclassified	s__Elsterales_unclassified
8de0b01ee2e7c240804fddbbedacece7	d__Bacteria	p__Armatimonadota	c__Armatimonadota_unclassified	o__Armatimonadota_unclassified	f__Armatimonadota_unclassified	g__Armatimonadota_unclassified	s__Armatimonadota_unclassified
8560c0c3629b96883804e5d5b1090f04	d__Bacteria	p__Patescibacteria	c__Saccharimonadia	o__Saccharimonadales	f__LWQ8	g__LWQ8_unclassified	s__LWQ8_unclassified
1153642f0ee40a3b17f3b93ae3190c27	d__Bacteria	p__Proteobacteria	c__Gammaproteobacteria	o__Burkholderiales	f__Nitrosomonadaceae	g__mle1-7	s__mle1-7_unclassified
8d0dc38779a0f6cd80dcdcfca3c45ea0	d__Bacteria	p__Actinobacteriota	c__Actinobacteria	o__Frankiales	f__Acidothermaceae	g__Acidothermus	s__Acidothermus_unclassified
97841649151f0e88860d6299ec6b7e88	d__unclassified	p__unclassified	c__unclassified	o__unclassified	f__unclassified	g__unclassified	s__unclassified
82bc0d53e210702edc0c8fb8e60a8830	d__Bacteria	p__Chloroflexi	c__Anaerolineae	o__RBG-13-54-9	f__RBG-13-54-9_unclassified	g__RBG-13-54-9_unclassified	s__RBG-13-54-9_unclassified
0905cfa0a1b4e3f65f8ea55671a00ee8	d__Bacteria	p__Proteobacteria	c__Alphaproteobacteria	o__Acetobacterales	f__Acetobacteraceae	g__Rhodovastum	s__Rhodovastum_unclassified
b0f8478699de6f782b7bc1461461e399	d__Bacteria	p__Verrucomicrobiota	c__Verrucomicrobiae	o__Pedosphaerales	f__Pedosphaeraceae	g__Pedosphaeraceae_unclassified	s__Pedosphaeraceae_unclassified
dbae0d6964bb9d489555eced2ae1ea9d	d__Bacteria	p__Patescibacteria	c__Saccharimonadia	o__Saccharimonadales	f__LWQ8	g__LWQ8_unclassified	s__LWQ8_unclassified
2c0a4f9f69c56870b4d493e9c2b6b141	d__Bacteria	p__Elusimicrobiota	c__Lineage_IIa	o__Lineage_IIa_unclassified	f__Lineage_IIa_unclassified	g__Lineage_IIa_unclassified	s__Lineage_IIa_unclassified
529710066809966f0e3d7e6be288f94b	d__Bacteria	p__Planctomycetota	c__Phycisphaerae	o__Tepidisphaerales	f__WD2101_soil_group	g__WD2101_soil_group_unclassified	s__WD2101_soil_group_unclassified
fe0d1d6c023d84f8665bac06c06eaf88	d__Bacteria	p__Patescibacteria	c__ABY1	o__Candidatus_Magasanikbacteria	f__Candidatus_Magasanikbacteria_unclassified	g__Candidatus_Magasanikbacteria_unclassified	s__Candidatus_Magasanikbacteria_unclassified
95f000d2e4fc1729a446ecb18b0d71a2	d__Bacteria	p__Acidobacteriota	c__Subgroup_5	o__Subgroup_5_unclassified	f__Subgroup_5_unclassified	g__Subgroup_5_unclassified	s__Subgroup_5_unclassified
8d0d10c5733e079ac0ef2eb94bc83f27	d__Bacteria	p__Planctomycetota	c__Planctomycetes	o__Gemmatales	f__Gemmataceae	g__Gemmataceae_unclassified	s__Gemmataceae_unclassified
807951dfce00cb3413186b1f9b80ac97	d__Bacteria	p__Latescibacterota	c__Latescibacterota_unclassified	o__Latescibacterota_unclassified	f__Latescibacterota_unclassified	g__Latescibacterota_unclassified	s__Latescibacterota_unclassified
bf0dcc7433466d2e3dc0c6d72af9320b	d__Bacteria	p__Planctomycetota	c__Planctomycetes	o__Gemmatales	f__Gemmataceae	g__Gemmataceae_unclassified	s__Gemmataceae_unclassified
14f0e303aa9fa1c92d8cf7b6eec32ec2	d__Bacteria	p__Planctomycetota	c__Planctomycetes	o__Gemmatales	f__Gemmataceae	g__Gemmataceae_unclassified	s__Gemmataceae_unclassified
446911eca0d6d937120aee7532f5d4af	d__Bacteria	p__Acidobacteriota	c__Acidobacteriae	o__Subgroup_2	f__Subgroup_2_unclassified	g__Subgroup_2_unclassified	s__Subgroup_2_unclassified
af0e237e32c7784b760a239dbfad7b1b	d__Bacteria	p__Chloroflexi	c__Ktedonobacteria	o__Ktedonobacterales	f__Ktedonobacteraceae	g__1921-2	s__1921-2_unclassified
6972ac0dd39de33c76178a714271b9b9	d__Bacteria	p__Methylomirabilota	c__Methylomirabilia	o__Rokubacteriales	f__Rokubacteriales_unclassified	g__Rokubacteriales_unclassified	s__Rokubacteriales_unclassified
772d0d0b635b1280d1789c31a3f7ab2d	d__Bacteria	p__Planctomycetota	c__Planctomycetia	o__Planctomycetales	f__Planctomycetales_unclassified	g__Planctomycetales_unclassified	s__Planctomycetales_unclassified
1995f0e7321113f8ca452813194de5f1	d__Bacteria	p__Chloroflexi	c__Anaerolineae	o__SBR1031	f__A4b	g__A4b_unclassified	s__A4b_unclassified
6b0a44b3461944ab37a6ff54c19942f9	d__Bacteria	p__Proteobacteria	c__Gammaproteobacteria	o__Burkholderiales	f__SC-I-84	g__SC-I-84_unclassified	s__SC-I-84_unclassified
a0fd2ecfd00e91a9219c174b878a01dc	d__Bacteria	p__Planctomycetota	c__Planctomycetes	o__Gemmatales	f__Gemmataceae	g__Gemmataceae_unclassified	s__Gemmataceae_unclassified
40bc0d32d9a83af54e077e4020cadd39	d__Bacteria	p__Bacteroidota	c__Bacteroidia	o__Bacteroidales	f__Muribaculaceae	g__Muribaculaceae_unclassified	s__Muribaculaceae_unclassified
e0a60ccbd89dc7dfcf5fa669cf9a2f73	d__Bacteria	p__Proteobacteria	c__Proteobacteria_unclassified	o__Proteobacteria_unclassified	f__Proteobacteria_unclassified	g__Proteobacteria_unclassified	s__Proteobacteria_unclassified
178c0e123c1201b2671ed52dad68b71d	d__Bacteria	p__Myxococcota	c__Polyangia	o__Haliangiales	f__Haliangiaceae	g__Haliangium	s__Haliangium_unclassified
f0ff5a843176232e86d58a08d1e57e64	d__Bacteria	p__Candidatus_Saccharibacteria	c__Candidatus_Saccharibacteria_unclassified	o__Candidatus_Saccharibacteria_unclassified	f__Candidatus_Saccharibacteria_unclassified	g__Candidatus_Saccharibacteria_unclassified	s__Candidatus_Saccharibacteria_unclassified
d0e1cba40615bb46fb65cbce9c82b7d4	d__Bacteria	p__Proteobacteria	c__Betaproteobacteria	o__Betaproteobacteria_unclassified	f__Betaproteobacteria_unclassified	g__Betaproteobacteria_unclassified	s__Betaproteobacteria_unclassified
902cd0f448aac08c4f7d2df74700d5d3	d__Bacteria	p__Planctomycetota	c__Phycisphaerae	o__Tepidisphaerales	f__WD2101_soil_group	g__WD2101_soil_group_unclassified	s__WD2101_soil_group_unclassified
f0d8d2aaa1ccbb90c4b5d47b47745889	d__Bacteria	p__Chloroflexi	c__Ktedonobacteria	o__Ktedonobacterales	f__Ktedonobacteraceae	g__Thermosporothrix	s__Thermosporothrix_unclassified
80df0b47ba33200b65043b7b6b092833	d__Bacteria	p__Methylomirabilota	c__Methylomirabilia	o__Rokubacteriales	f__Rokubacteriales_unclassified	g__Rokubacteriales_unclassified	s__Rokubacteriales_unclassified
dd0ef797fea1591d255a7ef99c3d5e51	d__Bacteria	p__Cyanobacteria	c__Vampirivibrionia	o__Obscuribacterales	f__Obscuribacteraceae	g__Obscuribacteraceae_unclassified	s__Obscuribacteraceae_unclassified
aa00a46720450c2e7acf29b159d37d47	d__Bacteria	p__Actinobacteriota	c__Actinobacteria	o__Micromonosporales	f__Micromonosporaceae	g__Micromonosporaceae_unclassified	s__Micromonosporaceae_unclassified
ce0b9bef9adacdf839593511e6734bb2	d__Bacteria	p__Verrucomicrobiota	c__Verrucomicrobiae	o__Opitutales	f__Opitutaceae	g__Lacunisphaera	s__Lacunisphaera_unclassified
abee0ab98682bde680806f8820ece91c	d__Bacteria	p__Verrucomicrobiota	c__Verrucomicrobiae	o__Chthoniobacterales	f__Chthoniobacteraceae	g__Chthoniobacter	s__Chthoniobacter_unclassified
3dbd0c76cb3f28c1e6b178ab737be2ca	d__Bacteria	p__Chloroflexi	c__AD3	o__AD3_unclassified	f__AD3_unclassified	g__AD3_unclassified	s__AD3_unclassified
880b0f318b7d1d0a89f0de75b95eec8b	d__Bacteria	p__Chloroflexi	c__AD3	o__AD3_unclassified	f__AD3_unclassified	g__AD3_unclassified	s__AD3_unclassified
c0db176aece90929a75014f4b10138a1	d__Bacteria	p__Acidobacteriota	c__Acidobacteriae	o__Acidobacteriales	f__Acidobacteriales_unclassified	g__Acidobacteriales_unclassified	s__Acidobacteriales_unclassified
932bffa0bfe3048ea76546528fb30e8a	d__Bacteria	p__Firmicutes	c__Clostridia	o__Clostridiales	f__Ruminococcaceae	g__Ruminococcaceae_unclassified	s__Ruminococcaceae_unclassified
eb0a62e4efa23b0cca6afa24feb095a1	d__Bacteria	p__Acidobacteriota	c__Acidobacteriae	o__Subgroup_2	f__Subgroup_2_unclassified	g__Subgroup_2_unclassified	s__Subgroup_2_unclassified
ac0ac5b6bad0be9b39158b8bb3be3e18	d__Bacteria	p__Chloroflexi	c__Anaerolineae	o__RBG-13-54-9	f__RBG-13-54-9_unclassified	g__RBG-13-54-9_unclassified	s__RBG-13-54-9_unclassified
306223b0c2ce34bb3e310051a86d132f	d__Bacteria	p__Acidobacteriota	c__Acidobacteriae	o__Subgroup_2	f__Subgroup_2_unclassified	g__Subgroup_2_unclassified	s__Subgroup_2_unclassified
0f00d5a09895cb77de05190b94a5f456	d__unclassified	p__unclassified	c__unclassified	o__unclassified	f__unclassified	g__unclassified	s__unclassified
a0dae10938502d904f8fdd8b293f8414	d__Bacteria	p__Myxococcota	c__Polyangia	o__Polyangiales	f__Sandaracinaceae	g__Sandaracinaceae_unclassified	s__Sandaracinaceae_unclassified
f0abeed2ade28bc0eedb97d62dd6485f	d__Bacteria	p__Proteobacteria	c__Alphaproteobacteria	o__Alphaproteobacteria_unclassified	f__Alphaproteobacteria_unclassified	g__Alphaproteobacteria_unclassified	s__Alphaproteobacteria_unclassified
6846716b0b589c37736777dfaeef5bae	d__Bacteria	p__WPS-2	c__WPS-2_unclassified	o__WPS-2_unclassified	f__WPS-2_unclassified	g__WPS-2_unclassified	s__WPS-2_unclassified
df0a66bb532fcd8abdacd4fadf42a705	d__Bacteria	p__Firmicutes	c__Clostridia	o__Lachnospirales	f__Lachnospiraceae	g__Lachnospiraceae_UCG-001	s__Lachnospiraceae_UCG-001_unclassified
296630452529b0fe443d6876121f883d	d__Bacteria	p__Planctomycetota	c__Planctomycetes	o__Gemmatales	f__Gemmataceae	g__Gemmataceae_unclassified	s__Gemmataceae_unclassified
328f0afb0dff4a7769bc25442316ea59	d__Bacteria	p__Acidobacteriota	c__Acidobacteriae	o__Subgroup_13	f__Subgroup_13_unclassified	g__Subgroup_13_unclassified	s__Subgroup_13_unclassified
04e0a5765c34b005e5e4a754770cd128	d__Bacteria	p__Verrucomicrobiota	c__Verrucomicrobiae	o__S-BQ2-57_soil_group	f__S-BQ2-57_soil_group_unclassified	g__S-BQ2-57_soil_group_unclassified	s__S-BQ2-57_soil_group_unclassified
fd0d6397333d73f82335851c51dc19a0	d__Bacteria	p__Planctomycetota	c__Planctomycetes	o__Gemmatales	f__Gemmataceae	g__Gemmataceae_unclassified	s__Gemmataceae_unclassified
b0ad0142855389d2eaab2a55263ec098	d__Bacteria	p__Verrucomicrobiota	c__Verrucomicrobiae	o__Pedosphaerales	f__Pedosphaeraceae	g__ADurb.Bin063-1	s__ADurb.Bin063-1_unclassified
a0a9bd0d14771f6444fbfb73d0d93af2	d__Bacteria	p__Acidobacteriota	c__Vicinamibacteria	o__Vicinamibacterales	f__Vicinamibacterales_unclassified	g__Vicinamibacterales_unclassified	s__Vicinamibacterales_unclassified
85eaed0af0a8f815a9f90b8d4fee3e85	d__Bacteria	p__Acidobacteriota	c__Subgroup_22	o__Subgroup_22_unclassified	f__Subgroup_22_unclassified	g__Subgroup_22_unclassified	s__Subgroup_22_unclassified
d0d87133b4aa57e7639b3fd0f4b34ad1	d__Bacteria	p__Acidobacteriota	c__Acidobacteriae	o__Acidobacteriales	f__Acidobacteriales_unclassified	g__Acidobacteriales_unclassified	s__Acidobacteriales_unclassified
35c0f9f8576732227942319333178841	d__Bacteria	p__Proteobacteria	c__Alphaproteobacteria	o__Rhizobiales	f__Bradyrhizobiaceae	g__Oligotropha	s__uncultured_Oligotropha_sp.
b0c66738cdb91784ebd4e9dd7640ace8	d__Bacteria	p__Patescibacteria	c__Saccharimonadia	o__Saccharimonadales	f__WWH38	g__WWH38_unclassified	s__WWH38_unclassified
c0bb17ef10cbe1e5700b6c9df13bbcba	d__Bacteria	p__Proteobacteria	c__Alphaproteobacteria	o__Caulobacterales	f__Caulobacteraceae	g__Caulobacteraceae_unclassified	s__Caulobacteraceae_unclassified
b00b4eb86c716f46d666fd8e2bc3aa99	d__Bacteria	p__Proteobacteria	c__Alphaproteobacteria	o__Rhizobiales	f__Xanthobacteraceae	g__Xanthobacteraceae_unclassified	s__Xanthobacteraceae_unclassified
21ba0f8c7167eebf1fc9e27ea8600bd8	d__Bacteria	p__Planctomycetota	c__Planctomycetes	o__Gemmatales	f__Gemmataceae	g__Gemmataceae_unclassified	s__Gemmataceae_unclassified
23255efc0d7f82409885ff0301310e1f	d__Bacteria	p__Verrucomicrobiota	c__Verrucomicrobiae	o__Pedosphaerales	f__Pedosphaeraceae	g__ADurb.Bin063-1	s__ADurb.Bin063-1_unclassified
1dc0fafda23fd530d9f1a5b40440e735	d__unclassified	p__unclassified	c__unclassified	o__unclassified	f__unclassified	g__unclassified	s__unclassified
519523675c0c0853c1203dfef91031ea	d__Bacteria	p__Bacteroidota	c__Bacteroidia	o__Flavobacteriales	f__Flavobacteriaceae	g__Capnocytophaga	s__Capnocytophaga_unclassified
09d0afce34fc16c4765ee340e694eb74	d__Bacteria	p__Methylomirabilota	c__Methylomirabilia	o__Rokubacteriales	f__Rokubacteriales_unclassified	g__Rokubacteriales_unclassified	s__Rokubacteriales_unclassified
7134948c0ec274a1d98bb0173307cb12	d__Bacteria	p__Proteobacteria	c__Alphaproteobacteria	o__Rhizobiales	f__Rhizobiaceae	g__Rhizobiaceae_unclassified	s__Rhizobiaceae_unclassified
bcd0d8aeeaaea797b9c82e9d3f64d121	d__Bacteria	p__Proteobacteria	c__Deltaproteobacteria	o__Myxococcales	f__Myxococcales_unclassified	g__Myxococcales_unclassified	s__Myxococcales_unclassified
82e0aa737d0a28dd0a075a308302cec7	d__Bacteria	p__Myxococcota	c__Polyangia	o__Polyangiales	f__Sandaracinaceae	g__Sandaracinaceae_unclassified	s__Sandaracinaceae_unclassified
301cd0f1702ea09cebd6286d91fdd87f	d__Bacteria	p__Patescibacteria	c__Parcubacteria	o__Parcubacteria_unclassified	f__Parcubacteria_unclassified	g__Parcubacteria_unclassified	s__Parcubacteria_unclassified
3d0f31bcd0ed063c25e5f7fe44d28451	d__Bacteria	p__Planctomycetota	c__Planctomycetes	o__Gemmatales	f__Gemmataceae	g__Gemmataceae_unclassified	s__Gemmataceae_unclassified
24c0eb04e589c95ad2f76458249f88f1	d__Bacteria	p__Proteobacteria	c__Proteobacteria_unclassified	o__Proteobacteria_unclassified	f__Proteobacteria_unclassified	g__Proteobacteria_unclassified	s__Proteobacteria_unclassified
db00d96b8d12443941b67b7db78973bf	d__Bacteria	p__Proteobacteria	c__Alphaproteobacteria	o__Alphaproteobacteria_unclassified	f__Alphaproteobacteria_unclassified	g__Alphaproteobacteria_unclassified	s__Alphaproteobacteria_unclassified
56acf0c43823cc6c63ac876fc1088d7e	d__Bacteria	p__Acidobacteriota	c__Acidobacteriae	o__Acidobacteriae_unclassified	f__Acidobacteriae_unclassified	g__Acidobacteriae_unclassified	s__Acidobacteriae_unclassified
aa0d86cb8d47ab190cde7289f876c354	d__Bacteria	p__Chloroflexi	c__Ktedonobacteria	o__Ktedonobacterales	f__Ktedonobacteraceae	g__HSB_OF53-F07	s__HSB_OF53-F07_unclassified
f0f978fa50523b34108ecdd9b3462229	d__Bacteria	p__Chloroflexi	c__AD3	o__AD3_unclassified	f__AD3_unclassified	g__AD3_unclassified	s__AD3_unclassified
3876a0eb41156102d6591046081910b0	d__Bacteria	p__Acidobacteriota	c__Holophagae	o__Subgroup_7	f__Subgroup_7_unclassified	g__Subgroup_7_unclassified	s__Subgroup_7_unclassified
d0e4b54e19ebdc912f9f858182127fa4	d__Bacteria	p__Cyanobacteria	c__Vampirivibrionia	o__Vampirovibrionales	f__Vampirovibrionales_unclassified	g__Vampirovibrionales_unclassified	s__Vampirovibrionales_unclassified
beec0d8f82ee616b7b1642fed5be2533	d__Bacteria	p__Acidobacteriota	c__Acidobacteriae	o__Subgroup_2	f__Subgroup_2_unclassified	g__Subgroup_2_unclassified	s__Subgroup_2_unclassified
641c0cf7e47737fa69c26ea56f6e2c31	d__Bacteria	p__Proteobacteria	c__Gammaproteobacteria	o__Burkholderiales	f__TRA3-20	g__TRA3-20_unclassified	s__TRA3-20_unclassified
205c0b95ce63878c9753c6e71233c09c	d__Bacteria	p__Patescibacteria	c__Parcubacteria	o__Parcubacteria_unclassified	f__Parcubacteria_unclassified	g__Parcubacteria_unclassified	s__Parcubacteria_unclassified
675a0fa8dd651ef6eeb9482a53448304	d__unclassified	p__unclassified	c__unclassified	o__unclassified	f__unclassified	g__unclassified	s__unclassified
e0cc273c686c29649eb108c295f2c2c1	d__Bacteria	p__Acidobacteriota	c__Subgroup_22	o__Subgroup_22_unclassified	f__Subgroup_22_unclassified	g__Subgroup_22_unclassified	s__Subgroup_22_unclassified
65acf0c03e64b240b04255288586d985	d__Bacteria	p__Myxococcota	c__Polyangia	o__Haliangiales	f__Haliangiaceae	g__Haliangium	s__Haliangium_unclassified
2b0b60fe3497c2279c1e5c1bd2c32243	d__Bacteria	p__Actinobacteriota	c__MB-A2-108	o__MB-A2-108_unclassified	f__MB-A2-108_unclassified	g__MB-A2-108_unclassified	s__MB-A2-108_unclassified
af0ff2e51c867e4769acae6d2e177d59	d__Bacteria	p__Verrucomicrobiota	c__Chlamydiae	o__Chlamydiales	f__Simkaniaceae	g__Simkaniaceae_unclassified	s__Simkaniaceae_unclassified
bc00c78da696db9c59363f4fb7333265	d__Bacteria	p__Planctomycetota	c__Planctomycetes	o__Gemmatales	f__Gemmataceae	g__Gemmataceae_unclassified	s__Gemmataceae_unclassified
9bc0d739cb03e70862ca69b15f12472a	d__Bacteria	p__Bacteroidota	c__Ignavibacteria	o__SJA-28	f__SJA-28_unclassified	g__SJA-28_unclassified	s__SJA-28_unclassified
8cc0e4b0c103f4530e52eb8b4886f1c8	d__Bacteria	p__Planctomycetota	c__Planctomycetes	o__Pirellulales	f__Pirellulaceae	g__Pirellula	s__Pirellula_unclassified
eaf0deb0fb08224578c961de4c8edfc2	d__Bacteria	p__Proteobacteria	c__Gammaproteobacteria	o__Burkholderiales	f__Nitrosomonadaceae	g__mle1-7	s__mle1-7_unclassified
f0c673cae6040a7e13ef6f5eabcca2ea	d__Bacteria	p__Proteobacteria	c__Alphaproteobacteria	o__Alphaproteobacteria_unclassified	f__Alphaproteobacteria_unclassified	g__Alphaproteobacteria_unclassified	s__Alphaproteobacteria_unclassified
8ecfc0e9290043059ec608434ca15f0e	d__Bacteria	p__Planctomycetota	c__Planctomycetes	o__Isosphaerales	f__Isosphaeraceae	g__Isosphaeraceae_unclassified	s__Isosphaeraceae_unclassified
5a0c8748792190d8d16ace5039e55190	d__Bacteria	p__Verrucomicrobiota	c__Chlamydiae	o__Chlamydiales	f__Simkaniaceae	g__Simkaniaceae_unclassified	s__Simkaniaceae_unclassified
f0ad1e075fb27af90cbb247161e56a94	d__Bacteria	p__Chloroflexi	c__Chloroflexia	o__Chloroflexales	f__Roseiflexaceae	g__Roseiflexaceae_unclassified	s__Roseiflexaceae_unclassified
db0ac31a53060cf62c0a4b7dc930483a	d__Bacteria	p__Bdellovibrionota	c__Bdellovibrionia	o__Bdellovibrionales	f__Bdellovibrionaceae	g__Bdellovibrio	s__Bdellovibrio_unclassified
a0b50a61004025254cad269836944343	d__Bacteria	p__Myxococcota	c__Polyangia	o__Haliangiales	f__Haliangiaceae	g__Haliangium	s__Haliangium_unclassified
cb0d1f292ab4195faa71786249494023	d__Bacteria	p__Chloroflexi	c__Chloroflexi_unclassified	o__Chloroflexi_unclassified	f__Chloroflexi_unclassified	g__Chloroflexi_unclassified	s__Chloroflexi_unclassified
04cb0e64f6103c2987a277ad5b406278	d__Bacteria	p__Chloroflexi	c__Chloroflexi_unclassified	o__Chloroflexi_unclassified	f__Chloroflexi_unclassified	g__Chloroflexi_unclassified	s__Chloroflexi_unclassified
0e0eb09534edac0296629206ff68dced	d__Bacteria	p__Bdellovibrionota	c__Oligoflexia	o__0319-6G20	f__0319-6G20_unclassified	g__0319-6G20_unclassified	s__0319-6G20_unclassified
bd0b44879167c984b63bff44c448ac56	d__Bacteria	p__Elusimicrobiota	c__Lineage_IIa	o__Lineage_IIa_unclassified	f__Lineage_IIa_unclassified	g__Lineage_IIa_unclassified	s__Lineage_IIa_unclassified
c0aa29d73fe2820107a12ab393c71be0	d__Bacteria	p__Proteobacteria	c__Gammaproteobacteria	o__Burkholderiales	f__Nitrosomonadaceae	g__Ellin6067	s__Ellin6067_unclassified
07310108f0ebe2ecebd688bb9c5bebf3	d__Bacteria	p__Patescibacteria	c__Saccharimonadia	o__Saccharimonadales	f__LWQ8	g__LWQ8_unclassified	s__LWQ8_unclassified
cb0a06ed57fd58084ba5ae0708433d9f	d__Bacteria	p__Planctomycetota	c__Planctomycetes	o__Gemmatales	f__Gemmataceae	g__Gemmataceae_unclassified	s__Gemmataceae_unclassified
cb0bdb73628884a079806f89a976764a	d__Bacteria	p__Firmicutes	c__Firmicutes_unclassified	o__Firmicutes_unclassified	f__Firmicutes_unclassified	g__Firmicutes_unclassified	s__Firmicutes_unclassified
89a0f3794e194f53c024c51bf28a9bf8	d__Bacteria	p__Verrucomicrobiota	c__Verrucomicrobiae	o__Pedosphaerales	f__Pedosphaeraceae	g__Pedosphaeraceae_unclassified	s__Pedosphaeraceae_unclassified
a0a0dd36d129439f554772633e61178f	d__Bacteria	p__Bacteroidota	c__Bacteroidia	o__Bacteroidales	f__Prevotellaceae	g__Prevotellaceae_unclassified	s__Prevotellaceae_unclassified
16732d0cd4013609aa5169655caaa42d	d__Bacteria	p__Acidobacteriota	c__Blastocatellia	o__Pyrinomonadales	f__Pyrinomonadaceae	g__RB41	s__RB41_unclassified
27c0ec645275782cc29d0b9246a63bdb	d__Bacteria	p__Myxococcota	c__Polyangia	o__Haliangiales	f__Haliangiaceae	g__Haliangium	s__Haliangium_unclassified
90f0d60ca3ebe471e44853df8dd9b544	d__Bacteria	p__Planctomycetota	c__Planctomycetes	o__Gemmatales	f__Gemmataceae	g__Gemmataceae_unclassified	s__Gemmataceae_unclassified
14d0d0e2d152654f0bcac73535713f4e	d__Bacteria	p__Verrucomicrobiota	c__Verrucomicrobiae	o__Chthoniobacterales	f__Chthoniobacteraceae	g__Candidatus_Udaeobacter	s__Candidatus_Udaeobacter_unclassified
06a0fa1c6fb95a604b42d9f80d3dc060	d__Bacteria	p__Firmicutes	c__Clostridia	o__Clostridiales	f__Lachnospiraceae	g__Lachnospiraceae_unclassified	s__Lachnospiraceae_unclassified
522cb0ca68ee34d6e64bdd3f21be1614	d__Bacteria	p__Acidobacteriota	c__Thermoanaerobaculia	o__Thermoanaerobaculales	f__Thermoanaerobaculaceae	g__Subgroup_10	s__Subgroup_10_unclassified
de0f8a209ad785c646683629be9f5f89	d__Bacteria	p__Acidobacteriota	c__Acidobacteriae	o__Subgroup_2	f__Subgroup_2_unclassified	g__Subgroup_2_unclassified	s__Subgroup_2_unclassified
f0db487679a421a517fdc086ae5ec176	d__Bacteria	p__Chloroflexi	c__Dehalococcoidia	o__S085	f__S085_unclassified	g__S085_unclassified	s__S085_unclassified
00ddb0e913e8386d8e79bd55d8cef1ac	d__Bacteria	p__Proteobacteria	c__Alphaproteobacteria	o__Reyranellales	f__Reyranellaceae	g__Reyranellaceae_unclassified	s__Reyranellaceae_unclassified
2010dfd0e8bf2e3509db44f22bc37da7	d__Bacteria	p__Actinobacteriota	c__Thermoleophilia	o__Solirubrobacterales	f__Solirubrobacteraceae	g__Conexibacter	s__Conexibacter_unclassified
de0cc1a41883729207483f4cb3c4369e	d__Bacteria	p__Actinobacteriota	c__Thermoleophilia	o__Gaiellales	f__Gaiellales_unclassified	g__Gaiellales_unclassified	s__Gaiellales_unclassified
3869676ed0a03f8b2a8010c77328023d	d__Bacteria	p__Proteobacteria	c__Alphaproteobacteria	o__Rhizobiales	f__Xanthobacteraceae	g__Xanthobacteraceae_unclassified	s__Xanthobacteraceae_unclassified
cf0bd696606b7acc4c65e2b3ce358279	d__Bacteria	p__Planctomycetota	c__Planctomycetes	o__Planctomycetales	f__Planctomycetales_unclassified	g__Planctomycetales_unclassified	s__Planctomycetales_unclassified
ff0d729e06f3d534a8d1c1d4eb27d5f7	d__Bacteria	p__Patescibacteria	c__ABY1	o__Candidatus_Magasanikbacteria	f__Candidatus_Magasanikbacteria_unclassified	g__Candidatus_Magasanikbacteria_unclassified	s__Candidatus_Magasanikbacteria_unclassified
cfb0c4092d1e84a886e1a5a6be82121a	d__Bacteria	p__Acidobacteriota	c__Vicinamibacteria	o__Vicinamibacterales	f__Vicinamibacteraceae	g__Vicinamibacter	s__Vicinamibacter_unclassified
afa0bcd3c34099de2ad27bb874c85269	d__Bacteria	p__Chloroflexi	c__KD4-96	o__KD4-96_unclassified	f__KD4-96_unclassified	g__KD4-96_unclassified	s__KD4-96_unclassified
9d0b6d52740a9c936b6113ec2e45925f	d__Bacteria	p__Myxococcota	c__Polyangia	o__Haliangiales	f__Haliangiaceae	g__Haliangium	s__Haliangium_unclassified
4d0cb5504fbdbf8738fc882761a44283	d__Archaea	p__Archaea_unclassified	c__Archaea_unclassified	o__Archaea_unclassified	f__Archaea_unclassified	g__Archaea_unclassified	s__Archaea_unclassified
94dfc0eb998efffee5e661ef787d1fec	d__Bacteria	p__Methylomirabilota	c__Methylomirabilia	o__Rokubacteriales	f__Rokubacteriales_unclassified	g__Rokubacteriales_unclassified	s__Rokubacteriales_unclassified
1d0fd00457e4eed1a283a453fbccc0ba	d__Bacteria	p__Acidobacteriota	c__Thermoanaerobaculia	o__Thermoanaerobaculales	f__Thermoanaerobaculaceae	g__Subgroup_10	s__Subgroup_10_unclassified
12960e0e482071cf3b141c7504745873	d__Bacteria	p__Proteobacteria	c__Gammaproteobacteria	o__Burkholderiales	f__TRA3-20	g__TRA3-20_unclassified	s__TRA3-20_unclassified
9df0d0ba69898da3764c709d92d4d2c9	d__Bacteria	p__Bacteroidota	c__Bacteroidia	o__Bacteroidales	f__Prevotellaceae	g__Prevotella_9	s__Prevotella_9_unclassified
1033fd0c0d4708f83fc8677016cbf17a	d__Bacteria	p__Gemmatimonadota	c__Gemmatimonadetes	o__Gemmatimonadales	f__Gemmatimonadaceae	g__Gemmatimonas	s__Gemmatimonas_unclassified
3aa0a157b3008ea8bb0a9ab5f4eda982	d__Bacteria	p__Proteobacteria	c__Gammaproteobacteria	o__Burkholderiales	f__Sutterellaceae	g__Sutterellaceae_unclassified	s__Sutterellaceae_unclassified
dfeb00c426925381f7a04c5ce4ab41b5	d__unclassified	p__unclassified	c__unclassified	o__unclassified	f__unclassified	g__unclassified	s__unclassified
562f0c15847511d1414f443c09f73a2e	d__Bacteria	p__Gemmatimonadota	c__Gemmatimonadetes	o__Gemmatimonadales	f__Gemmatimonadaceae	g__Gemmatimonadaceae_unclassified	s__Gemmatimonadaceae_unclassified
2bc0a0d8259ae62cd4d6a3e6328644b4	d__Bacteria	p__Proteobacteria	c__Gammaproteobacteria	o__Enterobacterales	f__Enterobacteriaceae	g__Klebsiella	s__uncultured_Klebsiella_sp.
e0ec726468bb17f4b248ee259fc09b13	d__Bacteria	p__Acidobacteriota	c__Holophagae	o__Subgroup_7	f__Subgroup_7_unclassified	g__Subgroup_7_unclassified	s__Subgroup_7_unclassified
daa00cb9fc04adcc75b1a4748b2dec8d	d__unclassified	p__unclassified	c__unclassified	o__unclassified	f__unclassified	g__unclassified	s__unclassified
4179aa0cbd75e8fa60a2ad9406512099	d__Bacteria	p__Firmicutes	c__Bacilli	o__Erysipelotrichales	f__Erysipelatoclostridiaceae	g__Erysipelatoclostridium	s__Erysipelatoclostridium_unclassified
982b0afb22f59ead96f0224ddba2705c	d__Bacteria	p__Proteobacteria	c__Betaproteobacteria	o__Betaproteobacteria_unclassified	f__Betaproteobacteria_unclassified	g__Betaproteobacteria_unclassified	s__Betaproteobacteria_unclassified
c0c6bd8db164a98e64d412a4f994d911	d__Bacteria	p__Acidobacteriota	c__Acidobacteriae	o__Bryobacterales	f__Bryobacteraceae	g__Bryobacter	s__Bryobacter_unclassified
46783e0b370b3904a0c2503ddfc01144	d__Bacteria	p__Proteobacteria	c__Alphaproteobacteria	o__Alphaproteobacteria_unclassified	f__Alphaproteobacteria_unclassified	g__Alphaproteobacteria_unclassified	s__Alphaproteobacteria_unclassified
1197a0ba618498b57ccab3b2aaade314	d__Bacteria	p__Proteobacteria	c__Alphaproteobacteria	o__Rhodospirillales	f__Rhodospirillales_unclassified	g__Rhodospirillales_unclassified	s__Rhodospirillales_unclassified
c0f06aa821feffeecf7acfee79af370f	d__Bacteria	p__Myxococcota	c__Polyangia	o__mle1-27	f__mle1-27_unclassified	g__mle1-27_unclassified	s__mle1-27_unclassified
b0c29324c986486a078d6d411f0916d9	d__Bacteria	p__Proteobacteria	c__Deltaproteobacteria	o__Deltaproteobacteria_unclassified	f__Deltaproteobacteria_unclassified	g__Deltaproteobacteria_unclassified	s__Deltaproteobacteria_unclassified
6c0b5c2ed76c15d3615aed5c91e3c196	d__Bacteria	p__Planctomycetota	c__Planctomycetes	o__Gemmatales	f__Gemmataceae	g__Gemmataceae_unclassified	s__Gemmataceae_unclassified
1e0e125c232e267e29873aa82faf3783	d__Bacteria	p__Planctomycetota	c__BD7-11	o__BD7-11_unclassified	f__BD7-11_unclassified	g__BD7-11_unclassified	s__BD7-11_unclassified
8a0b9c2a777acd672f96386d2c4a8c6c	d__Bacteria	p__Acidobacteriota	c__Acidobacteriae	o__Subgroup_2	f__Subgroup_2_unclassified	g__Subgroup_2_unclassified	s__Subgroup_2_unclassified
9ee0a9b670434fc609a1abe18367356c	d__Bacteria	p__Chloroflexi	c__TK10	o__TK10_unclassified	f__TK10_unclassified	g__TK10_unclassified	s__TK10_unclassified
0e00dceb687672115650268ae5b25faf	d__unclassified	p__unclassified	c__unclassified	o__unclassified	f__unclassified	g__unclassified	s__unclassified
81cca0c8514c3c4a389e2279501f7415	d__Bacteria	p__Bacteroidota	c__Bacteroidia	o__Bacteroidales	f__Prevotellaceae	g__Prevotella	s__Prevotella_nanceiensis
ea0b4068f89c1b3255d614fc8d9b17c8	d__Bacteria	p__Proteobacteria	c__Alphaproteobacteria	o__Alphaproteobacteria_unclassified	f__Alphaproteobacteria_unclassified	g__Alphaproteobacteria_unclassified	s__Alphaproteobacteria_unclassified
4fe0fd1572de3403bb0cc0203608b5fd	d__Bacteria	p__Acidobacteriota	c__Acidobacteriae	o__Acidobacteriales	f__Koribacteraceae	g__Candidatus_Koribacter	s__Candidatus_Koribacter_unclassified
ac0d5a388f1b68ffc4c4b9c766ae82da	d__Bacteria	p__Actinobacteriota	c__Actinobacteria	o__Frankiales	f__Frankiaceae	g__Frankia	s__Frankia_unclassified
90e0fafd2ae870863108560d6258e146	d__unclassified	p__unclassified	c__unclassified	o__unclassified	f__unclassified	g__unclassified	s__unclassified
de0cd3d89992326928db2c02864f776c	d__Bacteria	p__Firmicutes	c__Clostridia	o__Lachnospirales	f__Lachnospiraceae	g__Anaerostipes	s__Anaerostipes_unclassified
caf0b6b5d088cb8491562c503ef13475	d__Bacteria	p__Proteobacteria	c__Alphaproteobacteria	o__Alphaproteobacteria_unclassified	f__Alphaproteobacteria_unclassified	g__Alphaproteobacteria_unclassified	s__Alphaproteobacteria_unclassified
535bce0dcf0ebd88acde1516d929ee72	d__Bacteria	p__Proteobacteria	c__Gammaproteobacteria	o__Legionellales	f__Legionellales_unclassified	g__Legionellales_unclassified	s__Legionellales_unclassified
fbaab0b8a9a601adb396a247a6195673	d__Bacteria	p__Proteobacteria	c__Gammaproteobacteria	o__Burkholderiales	f__Nitrosomonadaceae	g__Ellin6067	s__Ellin6067_unclassified
fd0a69f52ef767ea95d02066cc560a23	d__Bacteria	p__Planctomycetota	c__Planctomycetes	o__Gemmatales	f__Gemmataceae	g__Gemmataceae_unclassified	s__Gemmataceae_unclassified
a0dcf6a17bb3e122def93c66b9a26d8e	d__Bacteria	p__Acidobacteriota	c__Acidobacteriae	o__Subgroup_2	f__Subgroup_2_unclassified	g__Subgroup_2_unclassified	s__Subgroup_2_unclassified
4e0b25223350d4e4bae5d7a1f8391b6e	d__Bacteria	p__Acidobacteriota	c__Thermoanaerobaculia	o__Thermoanaerobaculales	f__Thermoanaerobaculaceae	g__Subgroup_10	s__Subgroup_10_unclassified
f0da325f6c9dfd31968d2077a50d8218	d__unclassified	p__unclassified	c__unclassified	o__unclassified	f__unclassified	g__unclassified	s__unclassified
58ed0d0fe148ce584e1efa1e203f1932	d__Bacteria	p__Planctomycetota	c__Planctomycetes	o__Pirellulales	f__Pirellulaceae	g__Pirellulaceae_unclassified	s__Pirellulaceae_unclassified
d0ef3311c9f59c9073c632026fed8ced	d__Bacteria	p__Actinobacteriota	c__Thermoleophilia	o__Gaiellales	f__Gaiellales_unclassified	g__Gaiellales_unclassified	s__Gaiellales_unclassified
0799dcf0a4d8fd119a29e3399585e23d	d__Bacteria	p__Bacteroidota	c__Bacteroidia	o__Bacteroidales	f__Muribaculaceae	g__Muribaculaceae_unclassified	s__Muribaculaceae_unclassified
808c0c0c67c97d75672e1195f6e9b13e	d__Bacteria	p__Gemmatimonadota	c__Gemmatimonadetes	o__Gemmatimonadales	f__Gemmatimonadaceae	g__Gemmatimonadaceae_unclassified	s__Gemmatimonadaceae_unclassified
869ecf0f38379a7ee91e86e3ee39e82b	d__Bacteria	p__Proteobacteria	c__Gammaproteobacteria	o__JG36-TzT-191	f__JG36-TzT-191_unclassified	g__JG36-TzT-191_unclassified	s__JG36-TzT-191_unclassified
8003e0e87a31763e0c70db71b3927aa5	d__Bacteria	p__Planctomycetota	c__Planctomycetes	o__Gemmatales	f__Gemmataceae	g__Gemmataceae_unclassified	s__Gemmataceae_unclassified
577b0ee5228aa30c09a771d52e6b8c36	d__Bacteria	p__Acidobacteriota	c__Acidobacteriota_unclassified	o__Acidobacteriota_unclassified	f__Acidobacteriota_unclassified	g__Acidobacteriota_unclassified	s__Acidobacteriota_unclassified
cf0fdcc05a0a67259d1a70516c8330c4	d__Bacteria	p__Acidobacteriota	c__Holophagae	o__Subgroup_7	f__Subgroup_7_unclassified	g__Subgroup_7_unclassified	s__Subgroup_7_unclassified
749771203917df0fe1903da8a913dc3f	d__Bacteria	p__Planctomycetota	c__Planctomycetes	o__Pirellulales	f__Pirellulaceae	g__Pirellulaceae_unclassified	s__Pirellulaceae_unclassified
78180a0ea7177a2063bf6e8e14c52255	d__Bacteria	p__Proteobacteria	c__Alphaproteobacteria	o__Rhodospirillales	f__Acetobacteraceae	g__Acetobacteraceae_unclassified	s__Acetobacteraceae_unclassified
72b00e5d7152d597e61bc659efda247a	d__Bacteria	p__Planctomycetota	c__Planctomycetes	o__Planctomycetales	f__Planctomycetales_unclassified	g__Planctomycetales_unclassified	s__Planctomycetales_unclassified
720bab0cc05deb5453b2bc5c1a3d24ff	d__Bacteria	p__Proteobacteria	c__Alphaproteobacteria	o__Rhodospirillales	f__Rhodospirillales_unclassified	g__Rhodospirillales_unclassified	s__Rhodospirillales_unclassified
915e0d462c039415cb72e6a2c5a52956	d__Bacteria	p__Actinobacteriota	c__Thermoleophilia	o__Gaiellales	f__Gaiellales_unclassified	g__Gaiellales_unclassified	s__Gaiellales_unclassified
a0bf1e96dbbff1d51ecae8a4a68942d8	d__Bacteria	p__Chloroflexi	c__TK10	o__TK10_unclassified	f__TK10_unclassified	g__TK10_unclassified	s__TK10_unclassified
b0c0e33b07304b23c18911e5b62e807c	d__Bacteria	p__Myxococcota	c__Polyangia	o__Haliangiales	f__Haliangiaceae	g__Haliangium	s__Haliangium_unclassified
645be0e730d11957542d0becd5cd5406	d__Bacteria	p__Actinobacteriota	c__Thermoleophilia	o__Gaiellales	f__Gaiellales_unclassified	g__Gaiellales_unclassified	s__Gaiellales_unclassified
6317eaa0b81cb4ccab06a68327b99d9d	d__Bacteria	p__Acidobacteriota	c__Holophagae	o__Subgroup_7	f__Subgroup_7_unclassified	g__Subgroup_7_unclassified	s__Subgroup_7_unclassified
f0b3f6e2387b9cf7e4ce1861822c3fb1	d__Bacteria	p__Planctomycetota	c__Planctomycetes	o__Pirellulales	f__Pirellulaceae	g__Pirellulaceae_unclassified	s__Pirellulaceae_unclassified
bc0e35dec8215b4a86b442143f791749	d__Bacteria	p__Gemmatimonadota	c__Gemmatimonadetes	o__Gemmatimonadales	f__Gemmatimonadaceae	g__Gemmatimonas	s__Gemmatimonas_unclassified
e0c63f1d1b998742939cf4bb610d5115	d__Bacteria	p__Actinobacteriota	c__Actinobacteria	o__Frankiales	f__Frankiaceae	g__Jatrophihabitans	s__Jatrophihabitans_unclassified
f0e52aadd387b6b179d2e6ceab1ec56a	d__Bacteria	p__Planctomycetota	c__Pla4_lineage	o__Pla4_lineage_unclassified	f__Pla4_lineage_unclassified	g__Pla4_lineage_unclassified	s__Pla4_lineage_unclassified
ccce0f75a4ccf954b090f5555015780c	d__Bacteria	p__Verrucomicrobiota	c__Verrucomicrobiae	o__Pedosphaerales	f__Pedosphaeraceae	g__Pedosphaeraceae_unclassified	s__Pedosphaeraceae_unclassified
5fe0b16f4a0a030dde3240632bba0ef2	d__unclassified	p__unclassified	c__unclassified	o__unclassified	f__unclassified	g__unclassified	s__unclassified
4a0d73bb0a72f5ebcc13dfe2077c8012	d__Bacteria	p__Acidobacteriota	c__Acidobacteriae	o__Acidobacteriales	f__Acidobacteriaceae_(Subgroup_1)	g__Occallatibacter	s__Occallatibacter_unclassified
c0f0d5194662d4afc352e2b0845daba9	d__Bacteria	p__Firmicutes	c__Bacilli	o__Paenibacillales	f__Paenibacillaceae	g__Paenibacillus	s__Paenibacillus_unclassified
427aaeffc0aaa23ecf68f23e1645e649	d__Bacteria	p__Myxococcota	c__Myxococcia	o__Myxococcales	f__Myxococcaceae	g__P3OB-42	s__P3OB-42_unclassified
f0dd004d56cc3e02ce3e0a8febef8cfb	d__Bacteria	p__Patescibacteria	c__Saccharimonadia	o__Saccharimonadales	f__WWH38	g__WWH38_unclassified	s__WWH38_unclassified
31f0cc8cd402a4d45bc709861db2ff63	d__Bacteria	p__Entotheonellaeota	c__Entotheonellia	o__Entotheonellales	f__Entotheonellaceae	g__Entotheonellaceae_unclassified	s__Entotheonellaceae_unclassified
794e0d9d18c67f6d89f31fc472172c6b	d__Bacteria	p__Proteobacteria	c__Gammaproteobacteria	o__Gammaproteobacteria_Incertae_Sedis	f__Unknown_Family	g__Candidatus_Berkiella	s__Candidatus_Berkiella_unclassified
edabaf0cd0bda9d36a4fac4d269943b7	d__Bacteria	p__Desulfobacterota	c__Desulfobacterota_unclassified	o__Desulfobacterota_unclassified	f__Desulfobacterota_unclassified	g__Desulfobacterota_unclassified	s__Desulfobacterota_unclassified
6e0dc17db744592d52170d077c7e8db6	d__unclassified	p__unclassified	c__unclassified	o__unclassified	f__unclassified	g__unclassified	s__unclassified
0baf00f273f7ee47be6e20a6a46d6c2d	d__Bacteria	p__Chloroflexi	c__Chloroflexia	o__Thermomicrobiales	f__JG30-KF-CM45	g__JG30-KF-CM45_unclassified	s__JG30-KF-CM45_unclassified
47fecfa0a1428d4ab2cecf179ea21118	d__Bacteria	p__Planctomycetota	c__Planctomycetes	o__Gemmatales	f__Gemmataceae	g__Gemmataceae_unclassified	s__Gemmataceae_unclassified
f0f532dc8decd005b009f113b14afa6b	d__Bacteria	p__Gemmatimonadota	c__Gemmatimonadetes	o__Gemmatimonadales	f__Gemmatimonadaceae	g__Gemmatimonadaceae_unclassified	s__Gemmatimonadaceae_unclassified
fc0a75b171ab2637e62e42d2e811fc82	d__Bacteria	p__Elusimicrobiota	c__Lineage_IIa	o__Lineage_IIa_unclassified	f__Lineage_IIa_unclassified	g__Lineage_IIa_unclassified	s__Lineage_IIa_unclassified
a0c0f869a5e173b73d0e7506c8f0ae5d	d__Bacteria	p__Proteobacteria	c__Alphaproteobacteria	o__Alphaproteobacteria_unclassified	f__Alphaproteobacteria_unclassified	g__Alphaproteobacteria_unclassified	s__Alphaproteobacteria_unclassified
5ec0b232b29f7076e06c92583ac99def	d__Bacteria	p__Candidatus_Saccharibacteria	c__Candidatus_Saccharibacteria_unclassified	o__Candidatus_Saccharibacteria_unclassified	f__Candidatus_Saccharibacteria_unclassified	g__Candidatus_Saccharibacteria_unclassified	s__Candidatus_Saccharibacteria_unclassified
c0f08964db8bb34b2af103a24a85b7d1	d__Bacteria	p__Chloroflexi	c__Ktedonobacteria	o__Ktedonobacterales	f__Ktedonobacteraceae	g__1921-2	s__1921-2_unclassified
3eeaf0d11eadea0b8a8f67dfef69a202	d__Bacteria	p__Myxococcota	c__Myxococcia	o__Myxococcales	f__Myxococcaceae	g__Myxococcaceae_unclassified	s__Myxococcaceae_unclassified
7a0ee0d6f63bc587b432b3330797d49c	d__Bacteria	p__Verrucomicrobiota	c__Verrucomicrobiae	o__Methylacidiphilales	f__Methylacidiphilaceae	g__Methylacidiphilaceae_unclassified	s__Methylacidiphilaceae_unclassified
e0a348eb006e560e6576d0298110bf81	d__Bacteria	p__Proteobacteria	c__Gammaproteobacteria	o__Diplorickettsiales	f__Diplorickettsiaceae	g__Diplorickettsiaceae_unclassified	s__Diplorickettsiaceae_unclassified
62de0b8c38bbb8b6831595574b8bb9d9	d__Bacteria	p__Acidobacteriota	c__Vicinamibacteria	o__Vicinamibacterales	f__Vicinamibacterales_unclassified	g__Vicinamibacterales_unclassified	s__Vicinamibacterales_unclassified
38b0b55beedd654ee85168e7b040aed1	d__Bacteria	p__Patescibacteria	c__Parcubacteria	o__Parcubacteria_unclassified	f__Parcubacteria_unclassified	g__Parcubacteria_unclassified	s__Parcubacteria_unclassified
a0fe33703217a53217791ec896343bb1	d__Bacteria	p__Acidobacteriota	c__Acidobacteriae	o__Subgroup_2	f__Subgroup_2_unclassified	g__Subgroup_2_unclassified	s__Subgroup_2_unclassified
7f0f446eaa37d918583b36b79d9e1621	d__Bacteria	p__Myxococcota	c__Polyangia	o__Polyangiales	f__BIrii41	g__BIrii41_unclassified	s__BIrii41_unclassified
5c0db9050b9f3c42d35d6bdbb76cfcb0	d__Bacteria	p__Proteobacteria	c__Gammaproteobacteria	o__Diplorickettsiales	f__Diplorickettsiaceae	g__Diplorickettsiaceae_unclassified	s__Diplorickettsiaceae_unclassified
6a0d0196cabbd9da5dd77c92a76a6b08	d__Bacteria	p__Acidobacteriota	c__Acidobacteriae	o__Acidobacteriales	f__Acidobacteriales_unclassified	g__Acidobacteriales_unclassified	s__Acidobacteriales_unclassified
657a0bc7cc84087c6347ed0e82886ad9	d__Bacteria	p__Methylomirabilota	c__Methylomirabilia	o__Rokubacteriales	f__WX65	g__WX65_unclassified	s__WX65_unclassified
3f0aedbd9cee402715f7cd8e12c8661c	d__Bacteria	p__Proteobacteria	c__Gammaproteobacteria	o__Gammaproteobacteria_unclassified	f__Gammaproteobacteria_unclassified	g__Gammaproteobacteria_unclassified	s__Gammaproteobacteria_unclassified
8059c0e47393d3204fdd00ad708c9990	d__Bacteria	p__Planctomycetota	c__Planctomycetes	o__Gemmatales	f__Gemmataceae	g__Gemmataceae_unclassified	s__Gemmataceae_unclassified
22166ba0f9e3b6344efdbe96614084ea	d__Bacteria	p__Methylomirabilota	c__Methylomirabilia	o__Rokubacteriales	f__Rokubacteriales_unclassified	g__Rokubacteriales_unclassified	s__Rokubacteriales_unclassified
72025aac00fe0c1401a43c907df2b7b2	d__Bacteria	p__Planctomycetota	c__Phycisphaerae	o__Tepidisphaerales	f__WD2101_soil_group	g__WD2101_soil_group_unclassified	s__WD2101_soil_group_unclassified
cd0f104228455f09b2e87fe29f5dcb2a	d__Bacteria	p__Proteobacteria	c__Proteobacteria_unclassified	o__Proteobacteria_unclassified	f__Proteobacteria_unclassified	g__Proteobacteria_unclassified	s__Proteobacteria_unclassified
34d0b210b42bf963cfc6e532c39245c9	d__Bacteria	p__Verrucomicrobiota	c__Verrucomicrobiae	o__Chthoniobacterales	f__Chthoniobacteraceae	g__Chthoniobacter	s__Chthoniobacter_unclassified
d0d3f7034b8519743efe08a987c3e718	d__Bacteria	p__Proteobacteria	c__Alphaproteobacteria	o__Alphaproteobacteria_unclassified	f__Alphaproteobacteria_unclassified	g__Alphaproteobacteria_unclassified	s__Alphaproteobacteria_unclassified
0271d0cd2b41797f26049c67f284013e	d__Bacteria	p__Acidobacteriota	c__Acidobacteriae	o__Subgroup_2	f__Subgroup_2_unclassified	g__Subgroup_2_unclassified	s__Subgroup_2_unclassified
4f00a80f856fde9b04457670bf36be18	d__Bacteria	p__Proteobacteria	c__Proteobacteria_unclassified	o__Proteobacteria_unclassified	f__Proteobacteria_unclassified	g__Proteobacteria_unclassified	s__Proteobacteria_unclassified
5248a0e297a1199247c201ef6d71a473	d__Bacteria	p__Actinobacteriota	c__Acidimicrobiia	o__IMCC26256	f__IMCC26256_unclassified	g__IMCC26256_unclassified	s__IMCC26256_unclassified
246ed0af0e8b2b15d90b241bedff78e4	d__Bacteria	p__Planctomycetota	c__Phycisphaerae	o__Tepidisphaerales	f__WD2101_soil_group	g__WD2101_soil_group_unclassified	s__WD2101_soil_group_unclassified
3ba0fec773c378f619b674795ba39710	d__Bacteria	p__Actinobacteriota	c__Acidimicrobiia	o__IMCC26256	f__IMCC26256_unclassified	g__IMCC26256_unclassified	s__IMCC26256_unclassified
50fcefbb0f96d7668f3af674e533995d	d__Bacteria	p__Elusimicrobiota	c__Lineage_IIc	o__Lineage_IIc_unclassified	f__Lineage_IIc_unclassified	g__Lineage_IIc_unclassified	s__Lineage_IIc_unclassified
ccbdb0e3ad1cbd99b9b6766ab5685e3d	d__Bacteria	p__Acidobacteriota	c__Vicinamibacteria	o__Vicinamibacterales	f__Vicinamibacteraceae	g__Vicinamibacteraceae_unclassified	s__Vicinamibacteraceae_unclassified
ceb0c8d3e0ccfc07ed4b12c1d7f2f8e7	d__Bacteria	p__Actinobacteriota	c__Thermoleophilia	o__Gaiellales	f__Gaiellales_unclassified	g__Gaiellales_unclassified	s__Gaiellales_unclassified
7682b0be72dbf4802be87aece1a2604a	d__Bacteria	p__Acidobacteriota	c__Acidobacteriae	o__Acidobacteriales	f__Acidobacteriales_unclassified	g__Acidobacteriales_unclassified	s__Acidobacteriales_unclassified
ac0ff48600130a6a8bb6e7f5cf4072ac	d__Bacteria	p__Proteobacteria	c__Gammaproteobacteria	o__Gammaproteobacteria_Incertae_Sedis	f__Unknown_Family	g__Acidibacter	s__Acidibacter_unclassified
3266846ec0d096159514da0a76252afc	d__Bacteria	p__Dependentiae	c__Babeliae	o__Babeliales	f__Vermiphilaceae	g__Vermiphilaceae_unclassified	s__Vermiphilaceae_unclassified
4c0bdc77341713fcf07fd0d45152b329	d__Bacteria	p__Acidobacteriota	c__Acidobacteriae	o__Solibacterales	f__Solibacteraceae	g__Candidatus_Solibacter	s__Candidatus_Solibacter_unclassified
2bad0f29ee20b71768d1ab975474bcd8	d__Bacteria	p__Acidobacteriota	c__Thermoanaerobaculia	o__Thermoanaerobaculales	f__Thermoanaerobaculaceae	g__Subgroup_10	s__Subgroup_10_unclassified
5e0f9ed02bd3669c4df7dec90561f18e	d__Bacteria	p__Elusimicrobiota	c__Lineage_IIa	o__Lineage_IIa_unclassified	f__Lineage_IIa_unclassified	g__Lineage_IIa_unclassified	s__Lineage_IIa_unclassified
01def0f204e45b16d24c2be6ac9cd6a3	d__Bacteria	p__Planctomycetota	c__Phycisphaerae	o__Phycisphaerales	f__Phycisphaeraceae	g__SM1A02	s__SM1A02_unclassified
9c0fb195ac0bb4c879624a890e859d41	d__Bacteria	p__Proteobacteria	c__Alphaproteobacteria	o__Sphingomonadales	f__Sphingomonadaceae	g__Sphingomonas	s__Sphingomonas_sp._ZLT-5
b0eb136c9986f00065dd3c04cc4c1ea8	d__Bacteria	p__Actinobacteriota	c__Thermoleophilia	o__Solirubrobacterales	f__Solirubrobacteraceae	g__Conexibacter	s__Conexibacter_unclassified
dffdc0cf30e5a974127f90e342701391	d__Bacteria	p__Firmicutes	c__Clostridia	o__Clostridiales	f__Lachnospiraceae	g__Lachnospiraceae_unclassified	s__Lachnospiraceae_unclassified
66793ffd0a8547b279a65ede970fa9e7	d__Bacteria	p__Actinobacteriota	c__Acidimicrobiia	o__Acidimicrobiales	f__Acidimicrobiales_unclassified	g__Acidimicrobiales_unclassified	s__Acidimicrobiales_unclassified
cabcba0ee5434802ba1d02b5e322619e	d__Bacteria	p__Planctomycetota	c__Planctomycetes	o__Gemmatales	f__Gemmataceae	g__Gemmataceae_unclassified	s__Gemmataceae_unclassified
64044b0a0320e6b9c5cd7b4432261ab3	d__Bacteria	p__Proteobacteria	c__Proteobacteria_unclassified	o__Proteobacteria_unclassified	f__Proteobacteria_unclassified	g__Proteobacteria_unclassified	s__Proteobacteria_unclassified
8ff0e9734b5133230a1c57762ea7193b	d__Bacteria	p__Proteobacteria	c__Alphaproteobacteria	o__Alphaproteobacteria_unclassified	f__Alphaproteobacteria_unclassified	g__Alphaproteobacteria_unclassified	s__Alphaproteobacteria_unclassified
e0fa38cac5b7a047c31167780200e313	d__Bacteria	p__Actinobacteriota	c__Actinobacteria	o__Frankiales	f__Acidothermaceae	g__Acidothermus	s__Acidothermus_unclassified
9533ffcccddc0e09d643f64955d30dbd	d__Bacteria	p__Acidobacteriota	c__Blastocatellia	o__Pyrinomonadales	f__Pyrinomonadaceae	g__RB41	s__RB41_unclassified
74c0aa7746daffa6653f36543da55be5	d__Bacteria	p__Proteobacteria	c__Alphaproteobacteria	o__Rhizobiales	f__Xanthobacteraceae	g__Xanthobacteraceae_unclassified	s__Xanthobacteraceae_unclassified
92c0f2e688f8104985b518b98683fd93	d__Bacteria	p__Verrucomicrobiota	c__Verrucomicrobiae	o__Pedosphaerales	f__Pedosphaeraceae	g__Pedosphaeraceae_unclassified	s__Pedosphaeraceae_unclassified
10585f0caebb02a026ec71f4397cee6d	d__Bacteria	p__Proteobacteria	c__Gammaproteobacteria	o__Gammaproteobacteria_unclassified	f__Gammaproteobacteria_unclassified	g__Gammaproteobacteria_unclassified	s__Gammaproteobacteria_unclassified
bc0a3ee014b919d3c60e52b4744e2c37	d__Bacteria	p__Candidatus_Saccharibacteria	c__Candidatus_Saccharibacteria_unclassified	o__Candidatus_Saccharibacteria_unclassified	f__Candidatus_Saccharibacteria_unclassified	g__Candidatus_Saccharibacteria_unclassified	s__Candidatus_Saccharibacteria_unclassified
a0a62a3663cb24084d23d9378a7cc454	d__Bacteria	p__Proteobacteria	c__Alphaproteobacteria	o__Alphaproteobacteria_unclassified	f__Alphaproteobacteria_unclassified	g__Alphaproteobacteria_unclassified	s__Alphaproteobacteria_unclassified
9ea0dfee4bd592967caae1c5c639c429	d__Bacteria	p__Proteobacteria	c__Alphaproteobacteria	o__Rhizobiales	f__Rhizobiales_unclassified	g__Rhizobiales_unclassified	s__Rhizobiales_unclassified
d0bddcdfab57b56cccf27e9c74b0ea02	d__Bacteria	p__Myxococcota	c__Myxococcia	o__Myxococcales	f__Anaeromyxobacteraceae	g__Anaeromyxobacter	s__Anaeromyxobacter_unclassified
cbd0ac97271fc426a6b84c0fc5985c4f	d__unclassified	p__unclassified	c__unclassified	o__unclassified	f__unclassified	g__unclassified	s__unclassified
c0b7dbf6b312e3c95f7bdb058eaae862	d__unclassified	p__unclassified	c__unclassified	o__unclassified	f__unclassified	g__unclassified	s__unclassified
9412e0be88e5d4443cc98902366dd1cf	d__unclassified	p__unclassified	c__unclassified	o__unclassified	f__unclassified	g__unclassified	s__unclassified
93631dd0eda1021d2f29f1ac2fc6968f	d__Bacteria	p__Verrucomicrobiota	c__Verrucomicrobiae	o__Chthoniobacterales	f__Chthoniobacteraceae	g__Candidatus_Udaeobacter	s__Candidatus_Udaeobacter_unclassified
072d0c81cbd287801df3b5e887e834f7	d__Bacteria	p__Patescibacteria	c__Parcubacteria	o__Candidatus_Adlerbacteria	f__Candidatus_Adlerbacteria_unclassified	g__Candidatus_Adlerbacteria_unclassified	s__Candidatus_Adlerbacteria_unclassified
1ffaf0daefe495a1ecfb66cd8c47aa0d	d__Bacteria	p__Planctomycetota	c__OM190	o__OM190_unclassified	f__OM190_unclassified	g__OM190_unclassified	s__OM190_unclassified
0cc0cb5ccc1bbdf0a96f7cc4ad5feb04	d__Bacteria	p__Patescibacteria	c__Parcubacteria	o__Candidatus_Staskawiczbacteria	f__Candidatus_Staskawiczbacteria_unclassified	g__Candidatus_Staskawiczbacteria_unclassified	s__Candidatus_Staskawiczbacteria_unclassified
1bd0db7cc23e8a225e7e00174f179688	d__Bacteria	p__Chloroflexi	c__Chloroflexia	o__Chloroflexales	f__Roseiflexaceae	g__Kouleothrix	s__uncultured_Kouleothrix_sp.
67529b0c0e42712a60b0c573acd384a4	d__Bacteria	p__Acidobacteriota	c__Acidobacteriae	o__Subgroup_2	f__Subgroup_2_unclassified	g__Subgroup_2_unclassified	s__Subgroup_2_unclassified
a0c7f8efc36ba50ad2e339a55e6c65a9	d__Bacteria	p__Firmicutes	c__Clostridia	o__Oscillospirales	f__Oscillospiraceae	g__Colidextribacter	s__Colidextribacter_unclassified
476b00faec7ef5664476c18912554ae2	d__Bacteria	p__Gemmatimonadota	c__Gemmatimonadetes	o__Gemmatimonadales	f__Gemmatimonadaceae	g__Gemmatimonadaceae_unclassified	s__Gemmatimonadaceae_unclassified
094610867ee0eb7f5c98b07dc7d18aca	d__Bacteria	p__Actinobacteriota	c__Actinobacteriota	o__Actinomycetales	f__Actinomycetales_unclassified	g__Actinomycetales_unclassified	s__Actinomycetales_unclassified
09eefdbdc0da0cf9ce7f483a538bd812	d__Bacteria	p__Proteobacteria	c__Deltaproteobacteria	o__Myxococcales	f__Polyangiaceae	g__Chondromyces	s__Chondromyces_pediculatus
a0ae1df49c45a844066dfd23dc2bf694	d__Bacteria	p__Bdellovibrionota	c__Bdellovibrionia	o__Bdellovibrionales	f__Bdellovibrionaceae	g__Bdellovibrio	s__Bdellovibrio_unclassified
8e0b9563b0a474485d6a45d790f7b35e	d__Bacteria	p__Firmicutes	c__Firmicutes_unclassified	o__Firmicutes_unclassified	f__Firmicutes_unclassified	g__Firmicutes_unclassified	s__Firmicutes_unclassified
f0da82690add8655299908b22d25298e	d__Bacteria	p__Gemmatimonadota	c__Gemmatimonadetes	o__Gemmatimonadales	f__Gemmatimonadaceae	g__Gemmatimonadaceae_unclassified	s__Gemmatimonadaceae_unclassified
b0bdf9f10190d079260de9e66201e213	d__Bacteria	p__Actinobacteriota	c__Actinobacteria	o__Pseudonocardiales	f__Pseudonocardiaceae	g__Crossiella	s__Crossiella_unclassified
72b0aa155ffb3da0782325b01a922fad	d__Bacteria	p__Actinobacteriota	c__Actinobacteria	o__Catenulisporales	f__Actinospicaceae	g__Actinospica	s__Actinospica_unclassified
910198d0da020136213b2635309e259d	d__Bacteria	p__Patescibacteria	c__Parcubacteria	o__Parcubacteria_unclassified	f__Parcubacteria_unclassified	g__Parcubacteria_unclassified	s__Parcubacteria_unclassified
edfba0b064f32af1de40f4cd4da671fe	d__Bacteria	p__Acidobacteriota	c__Blastocatellia	o__11-24	f__11-24_unclassified	g__11-24_unclassified	s__11-24_unclassified
44fbee0c959c4d33d0fcb5b5458e3568	d__Bacteria	p__Acidobacteriota	c__Thermoanaerobaculia	o__Thermoanaerobaculales	f__Thermoanaerobaculaceae	g__Subgroup_10	s__Subgroup_10_unclassified
07c0fa562de4775caca9d1d2925cf3be	d__unclassified	p__unclassified	c__unclassified	o__unclassified	f__unclassified	g__unclassified	s__unclassified
50a0fd20053378c62599e1145f516546	d__Bacteria	p__Planctomycetota	c__Phycisphaerae	o__Tepidisphaerales	f__WD2101_soil_group	g__WD2101_soil_group_unclassified	s__WD2101_soil_group_unclassified
9b0e214407bf5d2a942be697fa3f9584	d__Bacteria	p__Planctomycetota	c__Planctomycetes	o__Gemmatales	f__Gemmataceae	g__Gemmataceae_unclassified	s__Gemmataceae_unclassified
4e0dd18ff3164e28bdbddace69e8b4db	d__Bacteria	p__Planctomycetota	c__Planctomycetes	o__Gemmatales	f__Gemmataceae	g__Gemmataceae_unclassified	s__Gemmataceae_unclassified
3a0ef1845d69533ca64f28840a0d7abe	d__Bacteria	p__Verrucomicrobiota	c__Verrucomicrobiotae	o__Verrucomicrobiotales	f__Verrucomicrobiota_subdivision_3	g__Verrucomicrobiota_subdivision_3_unclassified	s__Verrucomicrobiota_subdivision_3_unclassified
c0ab4c334ce0ef065a2500b6971a9c5b	d__Bacteria	p__Planctomycetota	c__Planctomycetes	o__Planctomycetales	f__Planctomycetales_unclassified	g__Planctomycetales_unclassified	s__Planctomycetales_unclassified
24a00d0700937b038376d989c53a2eb0	d__Bacteria	p__Bdellovibrionota	c__Oligoflexia	o__0319-6G20	f__0319-6G20_unclassified	g__0319-6G20_unclassified	s__0319-6G20_unclassified
10eda0b4e5fa5ed0b75bc0ca8504c84c	d__Bacteria	p__Actinobacteriota	c__Thermoleophilia	o__Solirubrobacterales	f__Solirubrobacteraceae	g__Conexibacter	s__Conexibacter_unclassified
2bb00f21872679ce97a2a408c3ca2bdf	d__Bacteria	p__Acidobacteriota	c__Blastocatellia	o__Pyrinomonadales	f__Pyrinomonadaceae	g__RB41	s__RB41_unclassified
928967db0b7867efa3d4178b75c25403	d__Bacteria	p__Chloroflexi	c__AD3	o__AD3_unclassified	f__AD3_unclassified	g__AD3_unclassified	s__AD3_unclassified
ab0e1ece2e1fd03a902da41ead7b4979	d__Bacteria	p__Acidobacteriota	c__Acidobacteriae	o__Subgroup_2	f__Subgroup_2_unclassified	g__Subgroup_2_unclassified	s__Subgroup_2_unclassified
66f0aec413d4665469bf1472ffa78966	d__Bacteria	p__Proteobacteria	c__Gammaproteobacteria	o__Burkholderiales	f__Oxalobacteraceae	g__Oxalobacteraceae_unclassified	s__Oxalobacteraceae_unclassified
fe0fc9c77c55b99b3d40e28f5a2c4f99	d__Bacteria	p__Actinobacteriota	c__Acidimicrobiia	o__IMCC26256	f__IMCC26256_unclassified	g__IMCC26256_unclassified	s__IMCC26256_unclassified
6db0a509031f44b2f92451ade3bce6b5	d__Bacteria	p__Bdellovibrionota	c__Oligoflexia	o__0319-6G20	f__0319-6G20_unclassified	g__0319-6G20_unclassified	s__0319-6G20_unclassified
5ec0b7854b81d4132c895e34504c5014	d__Bacteria	p__Proteobacteria	c__Gammaproteobacteria	o__JG36-TzT-191	f__JG36-TzT-191_unclassified	g__JG36-TzT-191_unclassified	s__JG36-TzT-191_unclassified
31f0f4ac58430ea1fcec840f44703359	d__Bacteria	p__Acidobacteriota	c__Acidobacteriia	o__Acidobacteriotales	f__Acidobacteriotales_unclassified	g__Acidobacteriotales_unclassified	s__Acidobacteriotales_unclassified
c0cddc08c47bfc88bf9bdf972bda8a3d	d__Bacteria	p__Proteobacteria	c__Gammaproteobacteria	o__Gammaproteobacteria_unclassified	f__Gammaproteobacteria_unclassified	g__Gammaproteobacteria_unclassified	s__Gammaproteobacteria_unclassified
b0afc42c0764152d73861277ccd0811a	d__Bacteria	p__Planctomycetota	c__Planctomycetes	o__Isosphaerales	f__Isosphaeraceae	g__Isosphaeraceae_unclassified	s__Isosphaeraceae_unclassified
81cafe0b8d90c15873fe9ce36ac4576f	d__Bacteria	p__Myxococcota	c__Myxococcia	o__Myxococcales	f__Myxococcaceae	g__P3OB-42	s__P3OB-42_unclassified
6f0a7ebbee24c22ef3ee9acba7e6476e	d__Bacteria	p__Firmicutes	c__Clostridia	o__Thermoanaerobacterales	f__Thermoanaerobacteraceae	g__Thermoanaerobacteraceae_unclassified	s__Thermoanaerobacteraceae_unclassified
72b000eef93c574c1442c118e47235ec	d__Bacteria	p__Proteobacteria	c__Alphaproteobacteria	o__Sphingomonadales	f__Sphingomonadaceae	g__Sphingobium	s__Sphingobium_unclassified
4147b0e72a29ba7a1e2f0f7ce462815f	d__Bacteria	p__MBNT15	c__MBNT15_unclassified	o__MBNT15_unclassified	f__MBNT15_unclassified	g__MBNT15_unclassified	s__MBNT15_unclassified
30ae0cd560a474508d4b5be949909de0	d__Bacteria	p__Dependentiae	c__Babeliae	o__Babeliales	f__UBA12411	g__UBA12411_unclassified	s__UBA12411_unclassified
e0bb9d1dd65ce2fba6224381e0df08df	d__Bacteria	p__Patescibacteria	c__Parcubacteria	o__Parcubacteria_unclassified	f__Parcubacteria_unclassified	g__Parcubacteria_unclassified	s__Parcubacteria_unclassified
b0a1e158b643838aa73cbf5b0c0e431b	d__unclassified	p__unclassified	c__unclassified	o__unclassified	f__unclassified	g__unclassified	s__unclassified
1168456c0a6a4ed9aa0fdc266941801c	d__Bacteria	p__Proteobacteria	c__Alphaproteobacteria	o__Rhizobiales	f__Hyphomicrobiaceae	g__Rhodoplanes	s__uncultured_Rhodoplanes_sp.
2ee0f630b66d19dae2b7e42553f57cd1	d__Bacteria	p__Planctomycetota	c__Planctomycetes	o__Gemmatales	f__Gemmataceae	g__Gemmataceae_unclassified	s__Gemmataceae_unclassified
26f0b9acea02738e6ef66a4eff9ce092	d__Bacteria	p__Verrucomicrobiota	c__Verrucomicrobiae	o__Chthoniobacterales	f__Chthoniobacteraceae	g__Candidatus_Udaeobacter	s__Candidatus_Udaeobacter_unclassified
087c0fedf7fb017bcf2dac367b9b2af7	d__unclassified	p__unclassified	c__unclassified	o__unclassified	f__unclassified	g__unclassified	s__unclassified
de0cafa62ca6bc4f343f795b101f542c	d__Bacteria	p__Actinobacteriota	c__Actinobacteria	o__Corynebacteriales	f__Mycobacteriaceae	g__Mycobacterium	s__Mycobacterium_unclassified
f0aaf06e5ebe196e0d827b4baf96658d	d__Bacteria	p__Planctomycetota	c__Planctomycetes	o__Pirellulales	f__Pirellulaceae	g__Pirellulaceae_unclassified	s__Pirellulaceae_unclassified
c0a167b964486c0173b170e5e04805a6	d__Bacteria	p__Latescibacterota	c__Latescibacterota_unclassified	o__Latescibacterota_unclassified	f__Latescibacterota_unclassified	g__Latescibacterota_unclassified	s__Latescibacterota_unclassified
aae0f6ecff4a765f90b369ad460a40d3	d__Bacteria	p__Actinobacteriota	c__Thermoleophilia	o__Solirubrobacterales	f__67-14	g__67-14_unclassified	s__67-14_unclassified
45a0a92f8b6985c88117398da04804f7	d__Bacteria	p__Acidobacteriota	c__Acidobacteriae	o__Subgroup_2	f__Subgroup_2_unclassified	g__Subgroup_2_unclassified	s__Subgroup_2_unclassified
0992712a0aba9264a7078c637d43cdd9	d__Bacteria	p__Latescibacterota	c__Latescibacterota_unclassified	o__Latescibacterota_unclassified	f__Latescibacterota_unclassified	g__Latescibacterota_unclassified	s__Latescibacterota_unclassified
dde0b361c4c7786f9efbc3f7c0fe15df	d__Bacteria	p__Planctomycetota	c__Planctomycetia	o__Planctomycetia_unclassified	f__Planctomycetia_unclassified	g__Planctomycetia_unclassified	s__Planctomycetia_unclassified
586d0cd751a6ed5d0ac3b3f6e9787ad8	d__Bacteria	p__Proteobacteria	c__Gammaproteobacteria	o__Gammaproteobacteria_unclassified	f__Gammaproteobacteria_unclassified	g__Gammaproteobacteria_unclassified	s__Gammaproteobacteria_unclassified
8e0c59efeb89aa0c214e2850b4a66eb3	d__Bacteria	p__Patescibacteria	c__Parcubacteria	o__Candidatus_Jorgensenbacteria	f__Candidatus_Jorgensenbacteria_unclassified	g__Candidatus_Jorgensenbacteria_unclassified	s__Candidatus_Jorgensenbacteria_unclassified
1c00e4d77cfe57ab9b8f6c6f92150cbc	d__Bacteria	p__Myxococcota	c__Polyangia	o__Polyangiales	f__Polyangiaceae	g__Pajaroellobacter	s__Pajaroellobacter_unclassified
999c0d9c1ae44a8711fd6c2188040298	d__unclassified	p__unclassified	c__unclassified	o__unclassified	f__unclassified	g__unclassified	s__unclassified
1ec0ca9e0cb5bed2bffba96e0c99bfc0	d__Bacteria	p__Planctomycetota	c__Planctomycetia	o__Planctomycetia_unclassified	f__Planctomycetia_unclassified	g__Planctomycetia_unclassified	s__Planctomycetia_unclassified
7d0bd657dec52739a17f8e186708b5c2	d__Bacteria	p__Verrucomicrobiota	c__Verrucomicrobiae	o__Opitutales	f__Opitutaceae	g__Lacunisphaera	s__Lacunisphaera_unclassified
3e0ef05bbf4144c248b6057fcfb563f1	d__Bacteria	p__Actinobacteriota	c__Actinobacteria	o__Pseudonocardiales	f__Pseudonocardiaceae	g__Prauserella	s__Prauserella_unclassified
b0aff13d9365a6c17cd2e3c6d4c20d43	d__Bacteria	p__Verrucomicrobiota	c__Verrucomicrobiae	o__Chthoniobacterales	f__Chthoniobacteraceae	g__Candidatus_Udaeobacter	s__Candidatus_Udaeobacter_unclassified
04c0dc99f236f90c07a8b7b292411067	d__Bacteria	p__Proteobacteria	c__Alphaproteobacteria	o__Elsterales	f__Elsterales_unclassified	g__Elsterales_unclassified	s__Elsterales_unclassified
d0f9f24c8d8b9e0ace33ef90a04a5596	d__Bacteria	p__Patescibacteria	c__Saccharimonadia	o__Saccharimonadales	f__WWH38	g__WWH38_unclassified	s__WWH38_unclassified
345d0c472d5b20e8cdf713986fa9f79b	d__Bacteria	p__Proteobacteria	c__Proteobacteria_unclassified	o__Proteobacteria_unclassified	f__Proteobacteria_unclassified	g__Proteobacteria_unclassified	s__Proteobacteria_unclassified
20c0d131886125b3cd15a68a1a44fcb2	d__unclassified	p__unclassified	c__unclassified	o__unclassified	f__unclassified	g__unclassified	s__unclassified
e0a85e25f9726ec2dff6d51a1f50852f	d__Bacteria	p__Firmicutes	c__Clostridia	o__Clostridiales	f__Clostridiaceae	g__Clostridium	s__uncultured_Clostridium_sp.
3f0f8b983900e9044579ccccc86c2c31	d__Bacteria	p__Planctomycetota	c__Planctomycetes	o__Pirellulales	f__Pirellulaceae	g__Pirellula	s__Pirellula_unclassified
f0a85986897fff7e9929fbeb48ef5681	d__Bacteria	p__Proteobacteria	c__Alphaproteobacteria	o__Elsterales	f__Elsterales_unclassified	g__Elsterales_unclassified	s__Elsterales_unclassified
6bbcc0cddef9efee9772eb4c213cbc66	d__unclassified	p__unclassified	c__unclassified	o__unclassified	f__unclassified	g__unclassified	s__unclassified
b0f6d5bc99e4f3be2cb5ab3b429a4fed	d__unclassified	p__unclassified	c__unclassified	o__unclassified	f__unclassified	g__unclassified	s__unclassified
5db0da55b042914adcc855651f9287c5	d__Bacteria	p__Firmicutes	c__Clostridia	o__Oscillospirales	f__Ruminococcaceae	g__Ruminococcus	s__Ruminococcus_unclassified
a0f516946ddc0ee76b9cea79e46a775e	d__Bacteria	p__Verrucomicrobiota	c__Verrucomicrobiae	o__Chthoniobacterales	f__Chthoniobacteraceae	g__Candidatus_Udaeobacter	s__Candidatus_Udaeobacter_unclassified
b0f3aa4925862bc69cbfb4b582ec4b31	d__Bacteria	p__Planctomycetota	c__Planctomycetes	o__Gemmatales	f__Gemmataceae	g__Gemmataceae_unclassified	s__Gemmataceae_unclassified
8f0cd8dba5f74115e3fe100dd60d2f5f	d__Bacteria	p__Desulfobacterota	c__Desulfobacterota_unclassified	o__Desulfobacterota_unclassified	f__Desulfobacterota_unclassified	g__Desulfobacterota_unclassified	s__Desulfobacterota_unclassified
edf0a72c3c1cf2012f40d396af98c544	d__Bacteria	p__Proteobacteria	c__Gammaproteobacteria	o__Burkholderiales	f__Nitrosomonadaceae	g__MND1	s__MND1_unclassified
ecffe0ab1ced1947ddff50c39638bd19	d__Bacteria	p__Firmicutes	c__Clostridia	o__Peptostreptococcales-Tissierellales	f__Peptostreptococcaceae	g__Terrisporobacter	s__Terrisporobacter_unclassified
1a0c6cde86bba698cd406bc4164890c3	d__Bacteria	p__Actinobacteriota	c__Actinobacteria	o__Frankiales	f__Acidothermaceae	g__Acidothermus	s__Acidothermus_unclassified
26df00bd9b26401813c8d056deacdfba	d__Bacteria	p__Myxococcota	c__Polyangia	o__Polyangiales	f__Polyangiaceae	g__Pajaroellobacter	s__Pajaroellobacter_unclassified
872a0c333dc54be83701a8f16eb0e38d	d__Bacteria	p__Proteobacteria	c__Alphaproteobacteria	o__Elsterales	f__Elsterales_unclassified	g__Elsterales_unclassified	s__Elsterales_unclassified
0f0db2bfdc6ab467e4391c2b49d448df	d__Bacteria	p__Verrucomicrobiota	c__Verrucomicrobiae	o__Pedosphaerales	f__Pedosphaeraceae	g__Ellin516	s__Ellin516_unclassified
2ef0a1bfadfc0385b8ffc08e9817cf56	d__Bacteria	p__Acidobacteriota	c__Acidobacteriae	o__Acidobacteriales	f__Acidobacteriales_unclassified	g__Acidobacteriales_unclassified	s__Acidobacteriales_unclassified
c0ff27e9bb896f523e301157dc999dfc	d__Bacteria	p__Verrucomicrobiota	c__Verrucomicrobiae	o__Pedosphaerales	f__Pedosphaeraceae	g__Pedosphaeraceae_unclassified	s__Pedosphaeraceae_unclassified
b0a7d74760d6e331d7179b2c17f29e5e	d__Bacteria	p__Actinobacteriota	c__Actinobacteria	o__Frankiales	f__Acidothermaceae	g__Acidothermus	s__Acidothermus_unclassified
4361fda0ffa447bbc6aa47c28ee80eb3	d__Bacteria	p__Chloroflexi	c__AD3	o__AD3_unclassified	f__AD3_unclassified	g__AD3_unclassified	s__AD3_unclassified
18672bbc0a10cf6243ac12b1f2ad8725	d__Bacteria	p__Chloroflexi	c__JG30-KF-CM66	o__JG30-KF-CM66_unclassified	f__JG30-KF-CM66_unclassified	g__JG30-KF-CM66_unclassified	s__JG30-KF-CM66_unclassified
4b0d9e71bd712cd507016ceaf4805e6f	d__Bacteria	p__Methylomirabilota	c__Methylomirabilia	o__Rokubacteriales	f__Rokubacteriales_unclassified	g__Rokubacteriales_unclassified	s__Rokubacteriales_unclassified
24b0b9947f1cb7e8bd45eb2c73b1219a	d__Bacteria	p__Gemmatimonadota	c__Gemmatimonadetes	o__Gemmatimonadales	f__Gemmatimonadaceae	g__Gemmatimonadaceae_unclassified	s__Gemmatimonadaceae_unclassified
49b0d3104e04f0f8e95d6c5552ceeeb7	d__Bacteria	p__Verrucomicrobiota	c__Verrucomicrobiae	o__Chthoniobacterales	f__Chthoniobacteraceae	g__Candidatus_Udaeobacter	s__Candidatus_Udaeobacter_unclassified
8b0e2277d011bedd767dcbea31f82230	d__Bacteria	p__Myxococcota	c__Polyangia	o__Haliangiales	f__Haliangiaceae	g__Haliangium	s__Haliangium_unclassified
ecb0a1f0d9bb06ce3c929e114d7fdbde	d__Bacteria	p__Acidobacteriota	c__Vicinamibacteria	o__Vicinamibacterales	f__Vicinamibacterales_unclassified	g__Vicinamibacterales_unclassified	s__Vicinamibacterales_unclassified
18e0b0b872c6c9e67b539f3f071628f1	d__Bacteria	p__Chloroflexi	c__KD4-96	o__KD4-96_unclassified	f__KD4-96_unclassified	g__KD4-96_unclassified	s__KD4-96_unclassified
ced0aba5afd51eceac234652b7c106c1	d__Bacteria	p__Verrucomicrobiota	c__Chlamydiae	o__Chlamydiales	f__Simkaniaceae	g__Simkaniaceae_unclassified	s__Simkaniaceae_unclassified
8856e0edea82b68fd124d509735e6b56	d__Bacteria	p__Acidobacteriota	c__Blastocatellia	o__Pyrinomonadales	f__Pyrinomonadaceae	g__RB41	s__RB41_unclassified
78d00bae423482dcd067c3765f7db4a9	d__Bacteria	p__Proteobacteria	c__Gammaproteobacteria	o__Diplorickettsiales	f__Diplorickettsiaceae	g__Diplorickettsiaceae_unclassified	s__Diplorickettsiaceae_unclassified
7c0c337c720b3d592ad0a4e6954ba258	d__Bacteria	p__Verrucomicrobiota	c__Verrucomicrobiae	o__Chthoniobacterales	f__Chthoniobacteraceae	g__Candidatus_Udaeobacter	s__Candidatus_Udaeobacter_unclassified
1dec0bd9b26e7f6ca963cd4dd87b5950	d__Bacteria	p__Actinobacteriota	c__Thermoleophilia	o__Thermoleophilia_unclassified	f__Thermoleophilia_unclassified	g__Thermoleophilia_unclassified	s__Thermoleophilia_unclassified
adeb0a8e0cf8c6b02a3099fea43b1836	d__Bacteria	p__Acidobacteriota	c__Blastocatellia	o__Pyrinomonadales	f__Pyrinomonadaceae	g__RB41	s__RB41_unclassified
cca0b7550358f9c60ef8662e0b64f9f8	d__Bacteria	p__Proteobacteria	c__Alphaproteobacteria	o__Elsterales	f__Elsterales_unclassified	g__Elsterales_unclassified	s__Elsterales_unclassified
a0b331516e8c7c085be965c9a3b0e8db	d__Bacteria	p__Acidobacteriota	c__Vicinamibacteria	o__Vicinamibacterales	f__Vicinamibacterales_unclassified	g__Vicinamibacterales_unclassified	s__Vicinamibacterales_unclassified
ffc0e47397d7e41576595dce3b7306f5	d__Bacteria	p__Desulfobacterota	c__Desulfobacterota_unclassified	o__Desulfobacterota_unclassified	f__Desulfobacterota_unclassified	g__Desulfobacterota_unclassified	s__Desulfobacterota_unclassified
a0b49a7980ef0a5c7153b4576a0a20cb	d__Bacteria	p__Bacteroidota	c__Kapabacteria	o__Kapabacteriales	f__Kapabacteriales_unclassified	g__Kapabacteriales_unclassified	s__Kapabacteriales_unclassified
2d0bf2739df4fda95fc29595ddcd0069	d__Bacteria	p__Acidobacteriota	c__Acidobacteriae	o__Subgroup_2	f__Subgroup_2_unclassified	g__Subgroup_2_unclassified	s__Subgroup_2_unclassified
909abebc0cf5e4c3c0655c7f4171ec32	d__Bacteria	p__Actinobacteriota	c__Actinobacteria	o__Propionibacteriales	f__Nocardioidaceae	g__Marmoricola	s__Marmoricola_unclassified
2587e0e692195ef997bf8a4cfd279371	d__Bacteria	p__Acidobacteriota	c__Acidobacteriae	o__Solibacterales	f__Solibacteraceae	g__Candidatus_Solibacter	s__Candidatus_Solibacter_unclassified
e0e7363429fa64f768065a9e47087e38	d__Bacteria	p__Verrucomicrobiota	c__Verrucomicrobiae	o__Pedosphaerales	f__Pedosphaeraceae	g__Pedosphaera	s__Pedosphaera_unclassified
431d0b1e43f7a198f78023713355c241	d__Bacteria	p__Planctomycetota	c__Planctomycetes	o__Gemmatales	f__Gemmataceae	g__Gemmataceae_unclassified	s__Gemmataceae_unclassified
5df0aa5781c520cc69fb752190055c0d	d__Bacteria	p__Acidobacteriota	c__Acidobacteriae	o__Bryobacterales	f__Bryobacteraceae	g__Bryobacter	s__Bryobacter_unclassified
62d0cff836e427d937413c8925cd2f85	d__Bacteria	p__Actinobacteriota	c__Actinobacteria	o__Corynebacteriales	f__Mycobacteriaceae	g__Mycobacterium	s__Mycobacterium_unclassified
cc0b56ff4fd357ef477869432f77ca2f	d__Bacteria	p__Verrucomicrobiota	c__Verrucomicrobiae	o__S-BQ2-57_soil_group	f__S-BQ2-57_soil_group_unclassified	g__S-BQ2-57_soil_group_unclassified	s__S-BQ2-57_soil_group_unclassified
c0b9f188d1f9f899238248157fbcf34b	d__Bacteria	p__Latescibacterota	c__Latescibacterota_unclassified	o__Latescibacterota_unclassified	f__Latescibacterota_unclassified	g__Latescibacterota_unclassified	s__Latescibacterota_unclassified
917e0dee711713ee5bedbcca94216c0b	d__Bacteria	p__Proteobacteria	c__Alphaproteobacteria	o__Alphaproteobacteria_unclassified	f__Alphaproteobacteria_unclassified	g__Alphaproteobacteria_unclassified	s__Alphaproteobacteria_unclassified
2e0d83ee0182e1ddb2a341a1e1b57997	d__Bacteria	p__Latescibacterota	c__Latescibacterota_unclassified	o__Latescibacterota_unclassified	f__Latescibacterota_unclassified	g__Latescibacterota_unclassified	s__Latescibacterota_unclassified
98dbe0a949ff449f74d267ab99122593	d__Bacteria	p__Planctomycetota	c__Planctomycetes	o__Gemmatales	f__Gemmataceae	g__Gemmataceae_unclassified	s__Gemmataceae_unclassified
95a0b7e395ff02e7d041ecc96923561b	d__Bacteria	p__Proteobacteria	c__Alphaproteobacteria	o__Rickettsiales	f__SM2D12	g__SM2D12_unclassified	s__SM2D12_unclassified
4919f0eef358f8ed03f99a10c002e5ea	d__Bacteria	p__Myxococcota	c__Polyangia	o__Polyangiales	f__Polyangiaceae	g__Pajaroellobacter	s__Pajaroellobacter_unclassified
2fda0e9d66aff9cfb1ae8e5fc2ed325a	d__Bacteria	p__Myxococcota	c__Polyangia	o__Haliangiales	f__Haliangiaceae	g__Haliangium	s__Haliangium_unclassified
eb0e1751b837b25341ae8a2caa4edb4d	d__Bacteria	p__Planctomycetota	c__Planctomycetes	o__Gemmatales	f__Gemmataceae	g__Zavarzinella	s__Zavarzinella_unclassified
5df0f6a676e51dbd4370ab892a01c3cd	d__Bacteria	p__Planctomycetota	c__Planctomycetes	o__Gemmatales	f__Gemmataceae	g__Gemmataceae_unclassified	s__Gemmataceae_unclassified
a0bfa41a0efa5bc768b26c6fdf7073a5	d__Bacteria	p__Gemmatimonadota	c__Gemmatimonadetes	o__Gemmatimonadales	f__Gemmatimonadaceae	g__Gemmatimonadaceae_unclassified	s__Gemmatimonadaceae_unclassified
e0e94a10ea4090c9d2a9b3542952d65d	d__Bacteria	p__Chloroflexi	c__Ktedonobacteria	o__Ktedonobacterales	f__Ktedonobacteraceae	g__FCPS473	s__FCPS473_unclassified
0b0a0a1b1ab1fcf55d34be42a66eadae	d__Bacteria	p__Proteobacteria	c__Gammaproteobacteria	o__JG36-TzT-191	f__JG36-TzT-191_unclassified	g__JG36-TzT-191_unclassified	s__JG36-TzT-191_unclassified
c0a1c5613d7ffd4ab9416ed57fbdbdac	d__Bacteria	p__Acidobacteriota	c__Blastocatellia	o__11-24	f__11-24_unclassified	g__11-24_unclassified	s__11-24_unclassified
fd0cfac6d2b33c3776d0bfb2319abb28	d__Bacteria	p__Desulfobacterota	c__Desulfobacterota_unclassified	o__Desulfobacterota_unclassified	f__Desulfobacterota_unclassified	g__Desulfobacterota_unclassified	s__Desulfobacterota_unclassified
78b0a1db3e4753a3c8e0b0b22667c4e2	d__Bacteria	p__Chloroflexi	c__AD3	o__AD3_unclassified	f__AD3_unclassified	g__AD3_unclassified	s__AD3_unclassified
892ab0e224f9d7b3dda2df683950fe5a	d__Bacteria	p__Dependentiae	c__Babeliae	o__Babeliales	f__UBA12409	g__UBA12409_unclassified	s__UBA12409_unclassified
b0faae59823f530cdc0ea13cb73fb963	d__unclassified	p__unclassified	c__unclassified	o__unclassified	f__unclassified	g__unclassified	s__unclassified
af0b6ece82f6f2f18a91ca9be22cb42d	d__Bacteria	p__Acidobacteriota	c__Blastocatellia	o__Blastocatellales	f__Blastocatellaceae	g__Aridibacter	s__Aridibacter_unclassified
91ad0fac4595a7a8bf3d9086229efb45	d__Bacteria	p__Acidobacteriota	c__Acidobacteriae	o__Acidobacteriales	f__Acidobacteriales_unclassified	g__Acidobacteriales_unclassified	s__Acidobacteriales_unclassified
a0d7c50f8435bc87ee1653f26b904a8f	d__Bacteria	p__Planctomycetota	c__Planctomycetes	o__Gemmatales	f__Gemmataceae	g__Gemmataceae_unclassified	s__Gemmataceae_unclassified
64976e0ddd633e6f3a38b789bbcd6f80	d__Bacteria	p__Proteobacteria	c__Alphaproteobacteria	o__Rhodospirillales	f__Rhodospirillaceae	g__Rhodospirillaceae_unclassified	s__Rhodospirillaceae_unclassified
8ba0a3f714725161a2387a041f489864	d__Bacteria	p__Cyanobacteria	c__Vampirivibrionia	o__Obscuribacterales	f__Obscuribacteraceae	g__Obscuribacteraceae_unclassified	s__Obscuribacteraceae_unclassified
a0f7ae95516d9a8f9165d2b003b10dd7	d__Bacteria	p__Planctomycetota	c__Planctomycetes	o__Isosphaerales	f__Isosphaeraceae	g__Tundrisphaera	s__Tundrisphaera_unclassified
eecb0cdec4c36f6ceab9f334652e996a	d__Bacteria	p__Planctomycetota	c__Planctomycetes	o__Gemmatales	f__Gemmataceae	g__Gemmataceae_unclassified	s__Gemmataceae_unclassified
94d0e9b82513455e817bfdede731a57a	d__Bacteria	p__Dependentiae	c__Babeliae	o__Babeliales	f__Vermiphilaceae	g__Vermiphilaceae_unclassified	s__Vermiphilaceae_unclassified
78c0d766e8cbddcf69548b3aac1839bf	d__Bacteria	p__Proteobacteria	c__Gammaproteobacteria	o__Burkholderiales	f__Comamonadaceae	g__Rhizobacter	s__Rhizobacter_unclassified
b0afa3e339cfd0a679a6637c4ee5e661	d__Bacteria	p__Planctomycetota	c__Planctomycetes	o__Gemmatales	f__Gemmataceae	g__Gemmataceae_unclassified	s__Gemmataceae_unclassified
3d0e13b8933e160f9781a18b8d4cd91e	d__Bacteria	p__Proteobacteria	c__Alphaproteobacteria	o__Rhizobiales	f__Rhizobiales_Incertae_Sedis	g__Bauldia	s__Bauldia_unclassified
7986dadd00ee4d29443927f0cc1a86c2	d__Bacteria	p__Planctomycetota	c__Planctomycetes	o__Gemmatales	f__Gemmataceae	g__Gemmataceae_unclassified	s__Gemmataceae_unclassified
f0ac84547f5b0c79dc899c214f11c7fa	d__Bacteria	p__Chloroflexi	c__Ktedonobacteria	o__Ktedonobacterales	f__Ktedonobacteraceae	g__1921-3	s__1921-3_unclassified
6ec0fbde2e9c7761c53349e71d7d1df2	d__Bacteria	p__Acidobacteriota	c__Acidobacteriae	o__Acidobacteriales	f__Acidobacteriales_unclassified	g__Acidobacteriales_unclassified	s__Acidobacteriales_unclassified
185445c0ada8a60771af045985f06442	d__unclassified	p__unclassified	c__unclassified	o__unclassified	f__unclassified	g__unclassified	s__unclassified
1d0f5cef84bbdc487f13be0bd812b69b	d__Bacteria	p__Proteobacteria	c__Alphaproteobacteria	o__Elsterales	f__Elsterales_unclassified	g__Elsterales_unclassified	s__Elsterales_unclassified
bbfd0a1eb364a76e0cc58e4939cb674a	d__Bacteria	p__Chloroflexi	c__Chloroflexi_unclassified	o__Chloroflexi_unclassified	f__Chloroflexi_unclassified	g__Chloroflexi_unclassified	s__Chloroflexi_unclassified
108ac0d8404330917de2a6070f2a26ae	d__Bacteria	p__Verrucomicrobiota	c__Verrucomicrobiae	o__Methylacidiphilales	f__Methylacidiphilaceae	g__Methylacidiphilaceae_unclassified	s__Methylacidiphilaceae_unclassified
08e0b48219341006e67f1c7cee8a77eb	d__Bacteria	p__Armatimonadota	c__Chthonomonadetes	o__Chthonomonadales	f__Chthonomonadaceae	g__Chthonomonas	s__Chthonomonas_unclassified
4f0bf8b3dc2c518024221803edbaf44d	d__Bacteria	p__Proteobacteria	c__Gammaproteobacteria	o__Coxiellales	f__Coxiellaceae	g__Coxiella	s__Coxiella_unclassified
7fb0c4b5e64e24ecb9eb3eb84dfc9d25	d__Bacteria	p__Desulfobacterota	c__Desulfobacterota_unclassified	o__Desulfobacterota_unclassified	f__Desulfobacterota_unclassified	g__Desulfobacterota_unclassified	s__Desulfobacterota_unclassified
f0dec588694e3a7900d680baaede36cd	d__Bacteria	p__Proteobacteria	c__Alphaproteobacteria	o__Rhizobiales	f__Hyphomicrobiaceae	g__Hyphomicrobiaceae_unclassified	s__Hyphomicrobiaceae_unclassified
b0e0ff7c9b68b158bf6d2ac5322c56cd	d__Bacteria	p__Acidobacteriota	c__Acidobacteriae	o__Acidobacteriales	f__Acidobacteriales_unclassified	g__Acidobacteriales_unclassified	s__Acidobacteriales_unclassified
1c0f1650234fad23d51bca617bbce131	d__Bacteria	p__Acidobacteriota	c__Acidobacteriae	o__Subgroup_2	f__Subgroup_2_unclassified	g__Subgroup_2_unclassified	s__Subgroup_2_unclassified
e0c931559ffd3ff4b7721301888aa05d	d__Bacteria	p__Firmicutes	c__Clostridia	o__Clostridiales	f__Lachnospiraceae	g__Lachnospiraceae_unclassified	s__Lachnospiraceae_unclassified
1178ec0fa90c429f6c1ccb4e8dbafc03	d__Bacteria	p__Actinobacteriota	c__MB-A2-108	o__MB-A2-108_unclassified	f__MB-A2-108_unclassified	g__MB-A2-108_unclassified	s__MB-A2-108_unclassified
fd0f1527f10d7df2dc0715d425760c63	d__Bacteria	p__Planctomycetota	c__Planctomycetes	o__Gemmatales	f__Gemmataceae	g__Gemmataceae_unclassified	s__Gemmataceae_unclassified
2438ea0f1fe6aa7e6457ada39b84fb07	d__Bacteria	p__Proteobacteria	c__Alphaproteobacteria	o__Rhizobiales	f__Rhizobiales_Incertae_Sedis	g__Phreatobacter	s__Phreatobacter_unclassified
84c0d3b9e665c5dfeacc27b670af1955	d__Bacteria	p__Planctomycetota	c__Planctomycetia	o__Planctomycetales	f__Planctomycetales_unclassified	g__Planctomycetales_unclassified	s__Planctomycetales_unclassified
727a0c862178a2f6f554bd00b9d561ca	d__Bacteria	p__Acidobacteriota	c__Acidobacteriae	o__Solibacterales	f__Solibacteraceae	g__Candidatus_Solibacter	s__Candidatus_Solibacter_unclassified
acd0d6d86c2b78e6d4fde5b0b2085d6c	d__Bacteria	p__Planctomycetota	c__Phycisphaerae	o__Phycisphaerales	f__Phycisphaeraceae	g__SM1A02	s__SM1A02_unclassified
039afa0c5d11981f0ea463d6cab2d2f6	d__Bacteria	p__Verrucomicrobiota	c__Verrucomicrobiae	o__Pedosphaerales	f__Pedosphaeraceae	g__Pedosphaera	s__Pedosphaera_unclassified
a0a2f7515bdc3116e0a103a16f15c1eb	d__Bacteria	p__Proteobacteria	c__Alphaproteobacteria	o__Elsterales	f__Elsterales_unclassified	g__Elsterales_unclassified	s__Elsterales_unclassified
ef0fc5a0274d2c42010ed336072ee185	d__Bacteria	p__Acidobacteriota	c__Acidobacteriae	o__Subgroup_2	f__Subgroup_2_unclassified	g__Subgroup_2_unclassified	s__Subgroup_2_unclassified
9cf0db40827d233bed5494061d47f3c6	d__Bacteria	p__Armatimonadota	c__Armatimonadota_unclassified	o__Armatimonadota_unclassified	f__Armatimonadota_unclassified	g__Armatimonadota_unclassified	s__Armatimonadota_unclassified
e0e65f6171530ef7dfcafeeed79ff811	d__Bacteria	p__Firmicutes	c__Bacilli	o__Paenibacillales	f__Paenibacillaceae	g__Paenibacillus	s__Paenibacillus_unclassified
dcb0fc649d5985b8c001157c37bb6553	d__Bacteria	p__Cyanobacteria	c__Sericytochromatia	o__Sericytochromatia_unclassified	f__Sericytochromatia_unclassified	g__Sericytochromatia_unclassified	s__Sericytochromatia_unclassified
7c0f632abfaabc13a1297ddd5469612e	d__Bacteria	p__Acidobacteriota	c__Acidobacteriae	o__Bryobacterales	f__Bryobacteraceae	g__Bryobacter	s__Bryobacter_unclassified
91eed0e3a68b58f3b3fd2d1b5fdd2573	d__Bacteria	p__Actinobacteriota	c__Actinobacteriota	o__Actinobacteriota_unclassified	f__Actinobacteriota_unclassified	g__Actinobacteriota_unclassified	s__Actinobacteriota_unclassified
97bc0d5455afa0af6080bfd9b8d5109d	d__Bacteria	p__Proteobacteria	c__Alphaproteobacteria	o__Alphaproteobacteria_unclassified	f__Alphaproteobacteria_unclassified	g__Alphaproteobacteria_unclassified	s__Alphaproteobacteria_unclassified
6e0ae8af5a0cdc95a6e43827f783399e	d__Bacteria	p__Acidobacteriota	c__Acidobacteriae	o__Subgroup_13	f__Subgroup_13_unclassified	g__Subgroup_13_unclassified	s__Subgroup_13_unclassified
80c0b7a1c548c0579eed1dd2ec0a8c62	d__Bacteria	p__Actinobacteriota	c__Thermoleophilia	o__Gaiellales	f__Gaiellales_unclassified	g__Gaiellales_unclassified	s__Gaiellales_unclassified
c0c6461ae4a75be2b143969be155083b	d__Bacteria	p__Firmicutes	c__Firmicutes_unclassified	o__Firmicutes_unclassified	f__Firmicutes_unclassified	g__Firmicutes_unclassified	s__Firmicutes_unclassified
41efa0d44880f672013a130a7532e6bb	d__Bacteria	p__MBNT15	c__MBNT15_unclassified	o__MBNT15_unclassified	f__MBNT15_unclassified	g__MBNT15_unclassified	s__MBNT15_unclassified
c0be00a6475fe88199ffc74dd03ab2f4	d__Bacteria	p__Chloroflexi	c__Ktedonobacteria	o__Ktedonobacterales	f__JG30-KF-AS9	g__JG30-KF-AS9_unclassified	s__JG30-KF-AS9_unclassified
9c0afa0f3e042bbc947c3721ce0da45c	d__Bacteria	p__Acidobacteriota	c__Vicinamibacteria	o__Vicinamibacterales	f__Vicinamibacteraceae	g__Vicinamibacteraceae_unclassified	s__Vicinamibacteraceae_unclassified
5ba0b1a70eea910ea6805217bfe63140	d__Bacteria	p__Proteobacteria	c__Gammaproteobacteria	o__Burkholderiales	f__Nitrosomonadaceae	g__GOUTA6	s__GOUTA6_unclassified
2364435c0c855f3567a9c65c537b4fb3	d__Bacteria	p__Proteobacteria	c__Alphaproteobacteria	o__Alphaproteobacteria_unclassified	f__Alphaproteobacteria_unclassified	g__Alphaproteobacteria_unclassified	s__Alphaproteobacteria_unclassified
3e0a196da492d11a96d02229b6d20b04	d__unclassified	p__unclassified	c__unclassified	o__unclassified	f__unclassified	g__unclassified	s__unclassified
81e0a49479c2d6c9c54f2c274affebd1	d__Bacteria	p__Planctomycetota	c__Planctomycetes	o__Gemmatales	f__Gemmataceae	g__Gemmataceae_unclassified	s__Gemmataceae_unclassified
ff0db53c10625dee48868157ca79144f	d__Bacteria	p__Myxococcota	c__Polyangia	o__Blfdi19	f__Blfdi19_unclassified	g__Blfdi19_unclassified	s__Blfdi19_unclassified
4f0af3fdf1b8c518bb9ac54dd26568d9	d__Bacteria	p__Planctomycetota	c__Planctomycetes	o__Gemmatales	f__Gemmataceae	g__Gemmataceae_unclassified	s__Gemmataceae_unclassified
6ef0a8dc80424891c8fa99d43cff2343	d__Bacteria	p__Planctomycetota	c__Planctomycetes	o__Gemmatales	f__Gemmataceae	g__Gemmataceae_unclassified	s__Gemmataceae_unclassified
e0fdb99500206fceb223a311609a0b9a	d__Bacteria	p__Chlamydiae	c__Chlamydiia	o__Chlamydiales	f__Chlamydiales_unclassified	g__Chlamydiales_unclassified	s__Chlamydiales_unclassified
6ee0e8793221d8df3b936c76ceeb4c65	d__Bacteria	p__Bacteroidota	c__Bacteroidia	o__Chitinophagales	f__Chitinophagales_unclassified	g__Chitinophagales_unclassified	s__Chitinophagales_unclassified
35979b0a51aa287c34c41710253b5603	d__Bacteria	p__Planctomycetota	c__Planctomycetes	o__Gemmatales	f__Gemmataceae	g__Gemmataceae_unclassified	s__Gemmataceae_unclassified
46dde0a6b51d488d234cecb7061e6168	d__Bacteria	p__Proteobacteria	c__Alphaproteobacteria	o__Rhizobiales	f__Xanthobacteraceae	g__Xanthobacteraceae_unclassified	s__Xanthobacteraceae_unclassified
9093cde0b5f9c2190d3a197e890af3c5	d__Bacteria	p__Chloroflexi	c__Chloroflexi_unclassified	o__Chloroflexi_unclassified	f__Chloroflexi_unclassified	g__Chloroflexi_unclassified	s__Chloroflexi_unclassified
69be0d71a3eefa5fcaff51777505ca1a	d__Bacteria	p__Armatimonadota	c__Chthonomonadetes	o__Chthonomonadales	f__Chthonomonadaceae	g__Chthonomonas	s__Chthonomonas_unclassified
4467cf0b063b09a5fa8ae00bfbc7ce12	d__Bacteria	p__Planctomycetota	c__Planctomycetes	o__Gemmatales	f__Gemmataceae	g__Gemmataceae_unclassified	s__Gemmataceae_unclassified
122ed0b51fd995013ca7dc68ca75d485	d__Bacteria	p__Planctomycetota	c__Planctomycetes	o__Gemmatales	f__Gemmataceae	g__Gemmataceae_unclassified	s__Gemmataceae_unclassified
11fd0ad75746b00b7ffc8ce2c2856c4c	d__Bacteria	p__Planctomycetota	c__Planctomycetes	o__Pirellulales	f__Pirellulaceae	g__Pirellulaceae_unclassified	s__Pirellulaceae_unclassified
8f0b8aa93d5b549d74d12f983497126c	d__Bacteria	p__Chloroflexi	c__AD3	o__AD3_unclassified	f__AD3_unclassified	g__AD3_unclassified	s__AD3_unclassified
01343f0e112f7f1dadc4b072a541da86	d__Bacteria	p__Chloroflexi	c__Ktedonobacteria	o__Ktedonobacterales	f__Ktedonobacteraceae	g__FCPS473	s__FCPS473_unclassified
105542ccbe0a8e2e5a4bac1089605987	d__Bacteria	p__Desulfobacterota	c__Desulfobacterota_unclassified	o__Desulfobacterota_unclassified	f__Desulfobacterota_unclassified	g__Desulfobacterota_unclassified	s__Desulfobacterota_unclassified
ebaa0f0a3968bd4df0eb02ef875095b5	d__Bacteria	p__Chloroflexi	c__Ktedonobacteria	o__Ktedonobacterales	f__Ktedonobacteraceae	g__Ktedonobacteraceae_unclassified	s__Ktedonobacteraceae_unclassified
5eaaf0b3cdebe59c418de4883b3a942d	d__Bacteria	p__Proteobacteria	c__Alphaproteobacteria	o__Rhizobiales	f__Rhizobiaceae	g__Mesorhizobium	s__Mesorhizobium_unclassified
c0fc63a5b1737b44b47cb085623b9d62	d__unclassified	p__unclassified	c__unclassified	o__unclassified	f__unclassified	g__unclassified	s__unclassified
f00a50afaa1b2f0682fc6b050768503d	d__Bacteria	p__Acidobacteriota	c__Acidobacteriae	o__Bryobacterales	f__Bryobacteraceae	g__Bryobacter	s__Bryobacter_unclassified
f0dd726a0f419ca3ce11968419151395	d__Bacteria	p__Proteobacteria	c__Gammaproteobacteria	o__Diplorickettsiales	f__Diplorickettsiaceae	g__Aquicella	s__Aquicella_unclassified
02b0ef0687a252e27c57408793e0c1f2	d__Bacteria	p__Proteobacteria	c__Gammaproteobacteria	o__Burkholderiales	f__Sutterellaceae	g__Sutterellaceae_unclassified	s__Sutterellaceae_unclassified
bc0f328fc7225fc74694930f7f257c65	d__Bacteria	p__Proteobacteria	c__Gammaproteobacteria	o__Gammaproteobacteria_Incertae_Sedis	f__Unknown_Family	g__Acidibacter	s__Acidibacter_unclassified
5743ad0d41087b8914c5fe9b529be1e9	d__Bacteria	p__Acidobacteriota	c__Acidobacteriae	o__Subgroup_2	f__Subgroup_2_unclassified	g__Subgroup_2_unclassified	s__Subgroup_2_unclassified
964b0d95ddb3288d17aad23d586068ad	d__Bacteria	p__Acidobacteriota	c__Acidobacteriota_unclassified	o__Acidobacteriota_unclassified	f__Acidobacteriota_unclassified	g__Acidobacteriota_unclassified	s__Acidobacteriota_unclassified
3035f0c98e72c4e1621e7cb23dc1822c	d__Bacteria	p__Acidobacteriota	c__Acidobacteriae	o__Bryobacterales	f__Bryobacteraceae	g__Bryobacter	s__Bryobacter_unclassified
6df00d33df2126f56c8451843f650332	d__Bacteria	p__Verrucomicrobiota	c__Verrucomicrobiae	o__Pedosphaerales	f__Pedosphaeraceae	g__Pedosphaeraceae_unclassified	s__Pedosphaeraceae_unclassified
47506e0d448606190a18124257b09f92	d__Bacteria	p__Proteobacteria	c__Alphaproteobacteria	o__Sphingomonadales	f__Sphingomonadaceae	g__Sphingopyxis	s__uncultured_Sphingopyxis_sp.
e0a4c183352f654b7ab7e3fb7b23daa0	d__Bacteria	p__Acidobacteriota	c__Acidobacteriae	o__Subgroup_15	f__Subgroup_15_unclassified	g__Subgroup_15_unclassified	s__Subgroup_15_unclassified
ec0e983971d6e46a2f1c3ae3a010c8bd	d__unclassified	p__unclassified	c__unclassified	o__unclassified	f__unclassified	g__unclassified	s__unclassified
003e0da0c36a7fded583d202fee99276	d__Bacteria	p__Actinobacteriota	c__Thermoleophilia	o__Gaiellales	f__Gaiellales_unclassified	g__Gaiellales_unclassified	s__Gaiellales_unclassified
1c0ad1c08c37b6ae9e24458f2b33fc9a	d__unclassified	p__unclassified	c__unclassified	o__unclassified	f__unclassified	g__unclassified	s__unclassified
5a0bc4eb14137119cf34c1461c648655	d__Bacteria	p__Myxococcota	c__Myxococcia	o__Myxococcales	f__Myxococcaceae	g__P3OB-42	s__P3OB-42_unclassified
7c0cc6663edeb7aa57113fbe301c5884	d__Bacteria	p__Proteobacteria	c__Alphaproteobacteria	o__Rhodospirillales	f__Rhodospirillaceae	g__Rhodospirillaceae_unclassified	s__Rhodospirillaceae_unclassified
82b0a8e72e2b9592cf28a2a8cc75f832	d__Bacteria	p__Myxococcota	c__Polyangia	o__Haliangiales	f__Haliangiaceae	g__Haliangium	s__Haliangium_unclassified
c0e643ab2199d447631d0b71e0a4d9dc	d__Bacteria	p__Proteobacteria	c__Gammaproteobacteria	o__Burkholderiales	f__Nitrosomonadaceae	g__Ellin6067	s__Ellin6067_unclassified
63e00dcd36a06161539244fac673d0f8	d__Bacteria	p__Proteobacteria	c__Gammaproteobacteria	o__Gammaproteobacteria_Incertae_Sedis	f__Unknown_Family	g__Acidibacter	s__Acidibacter_unclassified
90a00f5a220bd0d8ca58309c7d432265	d__Bacteria	p__Gemmatimonadota	c__Gemmatimonadetes	o__Gemmatimonadales	f__Gemmatimonadaceae	g__Gemmatimonadaceae_unclassified	s__Gemmatimonadaceae_unclassified
14bc0f4f817477759cdaf0b47ecfae2e	d__Bacteria	p__Planctomycetota	c__Planctomycetes	o__Gemmatales	f__Gemmataceae	g__Gemmataceae_unclassified	s__Gemmataceae_unclassified
926504790d0ec9c1026dc062598a981b	d__Bacteria	p__Proteobacteria	c__Gammaproteobacteria	o__Xanthomonadales	f__Rhodanobacteraceae	g__Dyella	s__Dyella_sp.
392f0c276a69a2562a3fd8bc26d9db78	d__unclassified	p__unclassified	c__unclassified	o__unclassified	f__unclassified	g__unclassified	s__unclassified
abfc0cb3ff8ae666cc069d25dbfeb090	d__Bacteria	p__Proteobacteria	c__Gammaproteobacteria	o__Steroidobacterales	f__Steroidobacteraceae	g__Steroidobacteraceae_unclassified	s__Steroidobacteraceae_unclassified
0d0f13d14160ad2741acb87d453821a0	d__Bacteria	p__Actinobacteriota	c__Actinobacteriota	o__Actinomycetales	f__Actinomycetales_unclassified	g__Actinomycetales_unclassified	s__Actinomycetales_unclassified
29ee00c15cd88709d948e4eaa9582b6d	d__unclassified	p__unclassified	c__unclassified	o__unclassified	f__unclassified	g__unclassified	s__unclassified
ccc00a07986eba7c7a28b0546ec88308	d__Bacteria	p__Planctomycetota	c__Planctomycetes	o__Gemmatales	f__Gemmataceae	g__Gemmataceae_unclassified	s__Gemmataceae_unclassified
5db0c295802cedfacfedba3c6b3d36f5	d__Bacteria	p__Acidobacteriota	c__Acidobacteriae	o__Subgroup_2	f__Subgroup_2_unclassified	g__Subgroup_2_unclassified	s__Subgroup_2_unclassified
58af0e4bf42fe6df4659034acf06a7a5	d__Bacteria	p__Verrucomicrobiota	c__Verrucomicrobiae	o__Pedosphaerales	f__Pedosphaeraceae	g__Ellin516	s__Ellin516_unclassified
c0d46b130bbd6633624dd88ecd17b54a	d__Bacteria	p__Planctomycetota	c__Planctomycetes	o__Planctomycetales	f__Planctomycetales_unclassified	g__Planctomycetales_unclassified	s__Planctomycetales_unclassified
5bbabf0cf3c4c934495b24958c150be9	d__Bacteria	p__Chloroflexi	c__JG30-KF-CM66	o__JG30-KF-CM66_unclassified	f__JG30-KF-CM66_unclassified	g__JG30-KF-CM66_unclassified	s__JG30-KF-CM66_unclassified
deff0db6f586dc46e9b4ee84870c304d	d__Bacteria	p__Acidobacteriota	c__Acidobacteriota_unclassified	o__Acidobacteriota_unclassified	f__Acidobacteriota_unclassified	g__Acidobacteriota_unclassified	s__Acidobacteriota_unclassified
f0db98390310c32327a687cd488c78a3	d__Bacteria	p__Proteobacteria	c__Gammaproteobacteria	o__Burkholderiales	f__Alcaligenaceae	g__Achromobacter	s__Achromobacter_unclassified
634d0d5583c4c36783353381bfed31c0	d__Bacteria	p__Armatimonadota	c__Chthonomonadetes	o__Chthonomonadales	f__Chthonomonadaceae	g__Chthonomonas	s__Chthonomonas_unclassified
23e0e3c1c99c18b464c77332fe80be17	d__Bacteria	p__Acidobacteriota	c__Acidobacteriae	o__Acidobacteriales	f__Acidobacteriales_unclassified	g__Acidobacteriales_unclassified	s__Acidobacteriales_unclassified
eeba0f77cd21863d26158d03ca30cde1	d__Bacteria	p__Myxococcota	c__Polyangia	o__Haliangiales	f__Haliangiaceae	g__Haliangium	s__Haliangium_unclassified
9bf0d9a8917eb1b6b1da583074d8bc26	d__Bacteria	p__Patescibacteria	c__Saccharimonadia	o__Saccharimonadales	f__LWQ8	g__LWQ8_unclassified	s__LWQ8_unclassified
235b0d5868c70326783336df53c73bce	d__Bacteria	p__Myxococcota	c__Polyangia	o__Haliangiales	f__Haliangiaceae	g__Haliangium	s__Haliangium_unclassified
06ae0e33809ff600c8b320565b10be94	d__Bacteria	p__Proteobacteria	c__Proteobacteria_unclassified	o__Proteobacteria_unclassified	f__Proteobacteria_unclassified	g__Proteobacteria_unclassified	s__Proteobacteria_unclassified
f0cf3e6264c06a88ddfa25788de0a184	d__unclassified	p__unclassified	c__unclassified	o__unclassified	f__unclassified	g__unclassified	s__unclassified
fc0ffe4289c65429328a2b91469e3035	d__Bacteria	p__Verrucomicrobiota	c__Verrucomicrobiae	o__Chthoniobacterales	f__Chthoniobacteraceae	g__Candidatus_Udaeobacter	s__Candidatus_Udaeobacter_unclassified
7cdad0b68cb752600046cd126571b7b8	d__Bacteria	p__Planctomycetota	c__Planctomycetia	o__Planctomycetales	f__Planctomycetales_unclassified	g__Planctomycetales_unclassified	s__Planctomycetales_unclassified
9f0b1aeca5fd9e59985fda6938b9b519	d__Bacteria	p__Acidobacteriota	c__Acidobacteriae	o__Bryobacterales	f__Bryobacteraceae	g__Bryobacter	s__Bryobacter_unclassified
1f0e6a016af36e892391ff44b832e07c	d__Bacteria	p__Elusimicrobiota	c__Lineage_IIa	o__Lineage_IIa_unclassified	f__Lineage_IIa_unclassified	g__Lineage_IIa_unclassified	s__Lineage_IIa_unclassified
1beaaa0db8e7b2abb6bd714383217a61	d__Bacteria	p__Proteobacteria	c__Deltaproteobacteria	o__Desulfuromonadales	f__Geobacteraceae	g__Geobacter	s__uncultured_Geobacter_sp.
4435af0e7aeec66321d608509902b6f7	d__Bacteria	p__Chlamydiae	c__Chlamydiia	o__Parachlamydiales	f__Rhabdochlamydiaceae	g__Candidatus_Rhabdochlamydia	s__uncultured_Candidatus_Rhabdochlamydia_sp.
139ad0b0f6e5ec3476a6b233fbb3ff18	d__Bacteria	p__Proteobacteria	c__Gammaproteobacteria	o__Burkholderiales	f__A21b	g__A21b_unclassified	s__A21b_unclassified
aeabb0fe02a1d3077274185812848dba	d__Bacteria	p__Elusimicrobiota	c__Elusimicrobia	o__Lineage_IV	f__Lineage_IV_unclassified	g__Lineage_IV_unclassified	s__Lineage_IV_unclassified
1d0b95077170adbd6d6ee4738238de60	d__Bacteria	p__Elusimicrobiota	c__Lineage_IIa	o__Lineage_IIa_unclassified	f__Lineage_IIa_unclassified	g__Lineage_IIa_unclassified	s__Lineage_IIa_unclassified
a0d39e606d54f409a36b867b13784d0e	d__Bacteria	p__Chloroflexi	c__Ktedonobacteria	o__Ktedonobacterales	f__Ktedonobacteraceae	g__G12-WMSP1	s__G12-WMSP1_unclassified
610b0a6240c91b4fd2bc071cdfc63358	d__Bacteria	p__Chloroflexi	c__Ktedonobacteria	o__Ktedonobacterales	f__Ktedonobacteraceae	g__1921-2	s__1921-2_unclassified
529fdef0b7c5db37abf6e8c83310bdb1	d__Bacteria	p__Chloroflexi	c__TK10	o__TK10_unclassified	f__TK10_unclassified	g__TK10_unclassified	s__TK10_unclassified
a0c099d777ff35ab2d87955708a33b9a	d__Bacteria	p__Proteobacteria	c__Alphaproteobacteria	o__Rhizobiales	f__Hyphomicrobiaceae	g__Rhodoplanes	s__uncultured_Rhodoplanes_sp.
e0a6cb782b560e241b88d3af632f1e69	d__Bacteria	p__Chloroflexi	c__AD3	o__AD3_unclassified	f__AD3_unclassified	g__AD3_unclassified	s__AD3_unclassified
1da00ac7cc771810d9208c2f2c34ff98	d__Bacteria	p__Proteobacteria	c__Gammaproteobacteria	o__Burkholderiales	f__A21b	g__A21b_unclassified	s__A21b_unclassified
d0c2271a102e0138dbe22426e933939b	d__Bacteria	p__Actinobacteriota	c__Thermoleophilia	o__Gaiellales	f__Gaiellales_unclassified	g__Gaiellales_unclassified	s__Gaiellales_unclassified
087028a0bc141ecfe02cc792756886ac	d__unclassified	p__unclassified	c__unclassified	o__unclassified	f__unclassified	g__unclassified	s__unclassified
0071dffc0b2943e2c3ea446b87e427b3	d__Bacteria	p__Bacteroidota	c__Bacteroidia	o__Sphingobacteriales	f__Sphingobacteriaceae	g__Mucilaginibacter	s__Mucilaginibacter_unclassified
62d0bcdd55894da3285a818b3a462368	d__Bacteria	p__Proteobacteria	c__Gammaproteobacteria	o__Legionellales	f__Legionellaceae	g__Legionella	s__Legionella_fallonii
c0ddd1547f947a9275b7f21284263657	d__Bacteria	p__Actinobacteriota	c__MB-A2-108	o__MB-A2-108_unclassified	f__MB-A2-108_unclassified	g__MB-A2-108_unclassified	s__MB-A2-108_unclassified
b0de60eb02db6b602e0addf8fed4f0a8	d__Bacteria	p__Verrucomicrobiota	c__Chlamydiae	o__Chlamydiales	f__Simkaniaceae	g__Ga0074140	s__Ga0074140_unclassified
2092c0a1b7f7f909ef51d2061005d8c0	d__Bacteria	p__Bacteroidota	c__Bacteroidia	o__Sphingobacteriales	f__env.OPS_17	g__env.OPS_17_unclassified	s__env.OPS_17_unclassified
586c00c82bbb2a3052f804985dbd9c6a	d__Bacteria	p__Myxococcota	c__Myxococcia	o__Myxococcales	f__Anaeromyxobacteraceae	g__Anaeromyxobacter	s__Anaeromyxobacter_unclassified
660b0c791af58bf835511292b729218f	d__Bacteria	p__Chloroflexi	c__Ktedonobacteria	o__C0119	f__C0119_unclassified	g__C0119_unclassified	s__C0119_unclassified
2aa0d4b9af7898c132194e592cba0aed	d__Bacteria	p__Proteobacteria	c__Proteobacteria_unclassified	o__Proteobacteria_unclassified	f__Proteobacteria_unclassified	g__Proteobacteria_unclassified	s__Proteobacteria_unclassified
49cb0a95fda99eb584945a60c14475f2	d__Bacteria	p__Chloroflexi	c__Ktedonobacteria	o__Ktedonobacterales	f__Ktedonobacteraceae	g__HSB_OF53-F07	s__HSB_OF53-F07_unclassified
e0c41edb8ff2df8ded2853e0fd577330	d__Bacteria	p__Planctomycetota	c__Phycisphaerae	o__Phycisphaerales	f__Phycisphaeraceae	g__SM1A02	s__SM1A02_unclassified
42e00a88d1a44adb3dcad091befd1b3a	d__Bacteria	p__Verrucomicrobiota	c__Verrucomicrobiae	o__Pedosphaerales	f__Pedosphaeraceae	g__Pedosphaeraceae_unclassified	s__Pedosphaeraceae_unclassified
c0ffec293d7b22f66cdbb8f080b91ef5	d__Bacteria	p__Proteobacteria	c__Gammaproteobacteria	o__PLTA13	f__PLTA13_unclassified	g__PLTA13_unclassified	s__PLTA13_unclassified
73b0e33fd6bbcb724bdb6aaf8359ceaf	d__Bacteria	p__Verrucomicrobiota	c__Verrucomicrobiae	o__Chthoniobacterales	f__Chthoniobacteraceae	g__Candidatus_Udaeobacter	s__Candidatus_Udaeobacter_unclassified
89133379a0ce37173d9460083de4fe50	d__Bacteria	p__Actinobacteriota	c__Actinobacteriota	o__Actinobacteriota_unclassified	f__Actinobacteriota_unclassified	g__Actinobacteriota_unclassified	s__Actinobacteriota_unclassified
2c0f4970aabc613382beb532e572e9ac	d__unclassified	p__unclassified	c__unclassified	o__unclassified	f__unclassified	g__unclassified	s__unclassified
5b0b9a03531d040462ad63f7b8b468ad	d__Bacteria	p__Verrucomicrobiota	c__Verrucomicrobiae	o__Pedosphaerales	f__Pedosphaeraceae	g__Pedosphaeraceae_unclassified	s__Pedosphaeraceae_unclassified
2cf0fa13a38011461feb9c4886a46fcc	d__Bacteria	p__Proteobacteria	c__Alphaproteobacteria	o__Rhizobiales	f__Rhodomicrobiaceae	g__Rhodomicrobium	s__Rhodomicrobium_unclassified
68334184589e0c4624e331c205e327a2	d__Bacteria	p__Verrucomicrobiota	c__Chlamydiae	o__Chlamydiales	f__Simkaniaceae	g__Simkaniaceae_unclassified	s__Simkaniaceae_unclassified
2fc0bb87cab1db2f7e06981152b1813c	d__Bacteria	p__Acidobacteriota	c__Thermoanaerobaculia	o__Thermoanaerobaculales	f__Thermoanaerobaculaceae	g__Subgroup_10	s__Subgroup_10_unclassified
c0a8059f366afe665b0fc420ee779d60	d__Bacteria	p__Acidobacteriota	c__Acidobacteriae	o__Subgroup_2	f__Subgroup_2_unclassified	g__Subgroup_2_unclassified	s__Subgroup_2_unclassified
896ee0a92900f13e69ab0952cc140078	d__Bacteria	p__Acidobacteriota	c__Vicinamibacteria	o__Vicinamibacterales	f__Vicinamibacterales_unclassified	g__Vicinamibacterales_unclassified	s__Vicinamibacterales_unclassified
704fda0ba9c7c08ebfabe6c558cc7bf8	d__Bacteria	p__Planctomycetota	c__Phycisphaerae	o__Tepidisphaerales	f__WD2101_soil_group	g__WD2101_soil_group_unclassified	s__WD2101_soil_group_unclassified
e0bc5618585a689bcb2a9914099c5e2f	d__Bacteria	p__Proteobacteria	c__Gammaproteobacteria	o__Gammaproteobacteria_Incertae_Sedis	f__Unknown_Family	g__Acidibacter	s__Acidibacter_unclassified
9e0b6a575398dd016104b037fa2d95dc	d__Bacteria	p__Proteobacteria	c__Gammaproteobacteria	o__Burkholderiales	f__Nitrosomonadaceae	g__MND1	s__MND1_unclassified
858c0cd8ec91d0a10ad31ce10b5ffb8a	d__unclassified	p__unclassified	c__unclassified	o__unclassified	f__unclassified	g__unclassified	s__unclassified
98a00cd8d7ca0cc9cfbef8a5ca3f79f5	d__Bacteria	p__Firmicutes	c__Firmicutes_unclassified	o__Firmicutes_unclassified	f__Firmicutes_unclassified	g__Firmicutes_unclassified	s__Firmicutes_unclassified
db0db2da3ffdfd53283825be0f7b0e1c	d__Bacteria	p__Bacteroidota	c__Bacteroidia	o__Chitinophagales	f__Chitinophagaceae	g__Chitinophagaceae_unclassified	s__Chitinophagaceae_unclassified
e0db01d837f99cd88632213dd897ad2e	d__Bacteria	p__Planctomycetota	c__Planctomycetes	o__Gemmatales	f__Gemmataceae	g__Gemmata	s__Gemmata_unclassified
280b0ac513e6c4f49afb1e961778f490	d__Bacteria	p__Myxococcota	c__Polyangia	o__Haliangiales	f__Haliangiaceae	g__Haliangium	s__Haliangium_unclassified
05ba00d8b80cd374f3fc72fa92a73acd	d__Bacteria	p__Acidobacteriota	c__Acidobacteriae	o__Acidobacteriales	f__Acidobacteriales_unclassified	g__Acidobacteriales_unclassified	s__Acidobacteriales_unclassified
5fed0c16acae19d0ae95641f05586bfa	d__Bacteria	p__Acidobacteriota	c__Acidobacteriae	o__Subgroup_2	f__Subgroup_2_unclassified	g__Subgroup_2_unclassified	s__Subgroup_2_unclassified
8d0d9c270faaf1d1f12f1b7edce3144b	d__Bacteria	p__Desulfobacterota	c__Desulfovibrionia	o__Desulfovibrionales	f__Desulfovibrionaceae	g__Desulfovibrionaceae_unclassified	s__Desulfovibrionaceae_unclassified
8671e0a3e8e57008e744c8f3c65d652a	d__Bacteria	p__Acidobacteriota	c__Acidobacteriota_unclassified	o__Acidobacteriota_unclassified	f__Acidobacteriota_unclassified	g__Acidobacteriota_unclassified	s__Acidobacteriota_unclassified
40c0d796bbd77e30cd3d1bf6adc40a8c	d__Bacteria	p__Bdellovibrionota	c__Oligoflexia	o__0319-6G20	f__0319-6G20_unclassified	g__0319-6G20_unclassified	s__0319-6G20_unclassified
3a0f5b986eb5b028854403a7845d02ed	d__unclassified	p__unclassified	c__unclassified	o__unclassified	f__unclassified	g__unclassified	s__unclassified
b0d754a314be7ae601d9b0cd6cfa1818	d__Bacteria	p__Planctomycetota	c__Planctomycetes	o__Gemmatales	f__Gemmataceae	g__Gemmataceae_unclassified	s__Gemmataceae_unclassified
0b0d1c9a37f911b3d931166d9bd51e33	d__Bacteria	p__Acidobacteriota	c__Acidobacteriae	o__Acidobacteriales	f__Acidobacteriales_unclassified	g__Acidobacteriales_unclassified	s__Acidobacteriales_unclassified
e0a1260335e6250cae95a9befd3f412d	d__Bacteria	p__Proteobacteria	c__Alphaproteobacteria	o__Rhizobiales	f__Beijerinckiaceae	g__Beijerinckiaceae_unclassified	s__Beijerinckiaceae_unclassified
2853086dc0f9a7530b16f152828f0248	d__Bacteria	p__Myxococcota	c__Polyangia	o__Polyangiales	f__Polyangiaceae	g__Pajaroellobacter	s__Pajaroellobacter_unclassified
8071b0d941e6f02571b088d69e84a65c	d__Bacteria	p__Myxococcota	c__Polyangia	o__Haliangiales	f__Haliangiaceae	g__Haliangium	s__Haliangium_unclassified
77099473d0cda3e8462d80d459f5e836	d__Bacteria	p__Firmicutes	c__Bacilli	o__Lactobacillales	f__Lactobacillaceae	g__HT002	s__HT002_unclassified
db0b68270a8110e23b192a2026e71994	d__Bacteria	p__Acidobacteriota	c__Subgroup_22	o__Subgroup_22_unclassified	f__Subgroup_22_unclassified	g__Subgroup_22_unclassified	s__Subgroup_22_unclassified
f0ff675e3b3e889f74732ec2b0180b97	d__Bacteria	p__Actinobacteriota	c__Actinobacteriota	o__Actinobacteriota_unclassified	f__Actinobacteriota_unclassified	g__Actinobacteriota_unclassified	s__Actinobacteriota_unclassified
f0c823c5c4c85b02f2bceb8cd319cc37	d__Bacteria	p__Myxococcota	c__Polyangia	o__Haliangiales	f__Haliangiaceae	g__Haliangium	s__Haliangium_unclassified
447b0f6372d6c5a3c1e7c12a3181a9fb	d__Bacteria	p__Actinobacteriota	c__Actinobacteria	o__Micromonosporales	f__Micromonosporaceae	g__Micromonosporaceae_unclassified	s__Micromonosporaceae_unclassified
14156e0ebbc4c178501d2aaf84459978	d__Bacteria	p__Proteobacteria	c__Gammaproteobacteria	o__Burkholderiales	f__A21b	g__A21b_unclassified	s__A21b_unclassified
4cb0d70d98ee58daeada1d1a324c3820	d__Bacteria	p__Acidobacteriota	c__Acidobacteriae	o__Solibacterales	f__Solibacteraceae	g__Candidatus_Solibacter	s__Candidatus_Solibacter_unclassified
f00e7d15bf176c26903c2b83951cf801	d__Bacteria	p__Chloroflexi	c__AD3	o__AD3_unclassified	f__AD3_unclassified	g__AD3_unclassified	s__AD3_unclassified
9c0f98775f42a34036a454cc0008f9e4	d__Bacteria	p__Gemmatimonadota	c__Gemmatimonadetes	o__Gemmatimonadales	f__Gemmatimonadaceae	g__Gemmatimonadaceae_unclassified	s__Gemmatimonadaceae_unclassified
70896210d0e26820f151683d3dab9c44	d__Bacteria	p__Verrucomicrobiota	c__Verrucomicrobiae	o__Verrucomicrobiales	f__Verrucomicrobiaceae	g__Roseimicrobium	s__Roseimicrobium_unclassified
f0c27d86b3ce9c0b86be41480fbeeb3d	d__Bacteria	p__Chloroflexi	c__AD3	o__AD3_unclassified	f__AD3_unclassified	g__AD3_unclassified	s__AD3_unclassified
0526774ee0ffce4b39660f9b6c6ae4e9	d__unclassified	p__unclassified	c__unclassified	o__unclassified	f__unclassified	g__unclassified	s__unclassified
95e0bf733435d8f0666148f9af5632a2	d__Bacteria	p__Acidobacteriota	c__Vicinamibacteria	o__Subgroup_17	f__Subgroup_17_unclassified	g__Subgroup_17_unclassified	s__Subgroup_17_unclassified
f0debde3be3cdbf61c6b3f4273e8ddd7	d__Bacteria	p__Chloroflexi	c__Ktedonobacteria	o__Ktedonobacterales	f__Ktedonobacteraceae	g__HSB_OF53-F07	s__HSB_OF53-F07_unclassified
8d0a584ca6791f179a5f13fb52660807	d__Bacteria	p__Proteobacteria	c__Deltaproteobacteria	o__Deltaproteobacteria_unclassified	f__Deltaproteobacteria_unclassified	g__Deltaproteobacteria_unclassified	s__Deltaproteobacteria_unclassified
a0ccdcb357922af5f368deee53a02914	d__unclassified	p__unclassified	c__unclassified	o__unclassified	f__unclassified	g__unclassified	s__unclassified
91153f0c291602e5959d2b1d95a37587	d__Bacteria	p__Actinobacteriota	c__Thermoleophilia	o__Gaiellales	f__Gaiellales_unclassified	g__Gaiellales_unclassified	s__Gaiellales_unclassified
71a0afcf08c463d658b5c9979507d2a6	d__Bacteria	p__Proteobacteria	c__Alphaproteobacteria	o__Rickettsiales	f__Rickettsiaceae	g__Rickettsiaceae_unclassified	s__Rickettsiaceae_unclassified
a0ef1c02fd2220296e159b69ebd1e5e7	d__Bacteria	p__Myxococcota	c__Polyangia	o__Polyangiales	f__Polyangiaceae	g__Pajaroellobacter	s__Pajaroellobacter_unclassified
08b0d36675c2242c07c7771df94672ab	d__Bacteria	p__Acidobacteriota	c__Acidobacteriae	o__Subgroup_2	f__Subgroup_2_unclassified	g__Subgroup_2_unclassified	s__Subgroup_2_unclassified
34ddf0c47c750bdc9631f9bd14aab669	d__Bacteria	p__Proteobacteria	c__Proteobacteria_unclassified	o__Proteobacteria_unclassified	f__Proteobacteria_unclassified	g__Proteobacteria_unclassified	s__Proteobacteria_unclassified
24c0b36ae1c4888349f7ffeae56f73e2	d__Bacteria	p__Proteobacteria	c__Gammaproteobacteria	o__Gammaproteobacteria_Incertae_Sedis	f__Unknown_Family	g__Acidibacter	s__Acidibacter_unclassified
ad00f519b912dee92a2e95a6aa92ac1b	d__Bacteria	p__Acidobacteriota	c__Acidobacteriae	o__Subgroup_2	f__Subgroup_2_unclassified	g__Subgroup_2_unclassified	s__Subgroup_2_unclassified
8cee0c5d1e3bc1c800210496380dde52	d__Bacteria	p__Planctomycetota	c__Planctomycetes	o__Gemmatales	f__Gemmataceae	g__Gemmataceae_unclassified	s__Gemmataceae_unclassified
0b0d70965fe069cb91252328fcdf9363	d__Bacteria	p__Chloroflexi	c__Ktedonobacteria	o__B12-WMSP1	f__B12-WMSP1_unclassified	g__B12-WMSP1_unclassified	s__B12-WMSP1_unclassified
4a00e0e07c004c0d3b0fda906b177355	d__Bacteria	p__Proteobacteria	c__Deltaproteobacteria	o__Deltaproteobacteria_unclassified	f__Deltaproteobacteria_unclassified	g__Deltaproteobacteria_unclassified	s__Deltaproteobacteria_unclassified
bd0d082ab6dbfc0862b5583e9d16ad89	d__Bacteria	p__Verrucomicrobiota	c__Chlamydiae	o__Chlamydiales	f__Parachlamydiaceae	g__Neochlamydia	s__Neochlamydia_unclassified
03bd0a5b237119263d075c372c1a2f70	d__Bacteria	p__Actinobacteriota	c__Acidimicrobiia	o__IMCC26256	f__IMCC26256_unclassified	g__IMCC26256_unclassified	s__IMCC26256_unclassified
51f0c8034bf07030437a8cef38e20122	d__Bacteria	p__Planctomycetota	c__Planctomycetes	o__Gemmatales	f__Gemmataceae	g__Gemmataceae_unclassified	s__Gemmataceae_unclassified
54a0ac659c7603be8e4aab921912e566	d__Bacteria	p__Chloroflexi	c__Chloroflexia	o__Chloroflexales	f__Roseiflexaceae	g__Roseiflexaceae_unclassified	s__Roseiflexaceae_unclassified
c0b95f47f87002160cd4a8aeeb11ef6c	d__Bacteria	p__Firmicutes	c__Bacilli	o__Erysipelotrichales	f__Erysipelotrichaceae	g__Erysipelotrichaceae_unclassified	s__Erysipelotrichaceae_unclassified
f0a5dda4d3540472a56b4ce3c7244ba9	d__Bacteria	p__Chloroflexi	c__Ktedonobacteria	o__Ktedonobacterales	f__JG30-KF-AS9	g__JG30-KF-AS9_unclassified	s__JG30-KF-AS9_unclassified
307a0b3cf41778d12d33b18adfd61722	d__Bacteria	p__Actinobacteriota	c__Thermoleophilia	o__Gaiellales	f__Gaiellaceae	g__Gaiella	s__Gaiella_unclassified
dea0b979664977e065a385a5ced5f66a	d__Bacteria	p__Acidobacteriota	c__Acidobacteriota_unclassified	o__Acidobacteriota_unclassified	f__Acidobacteriota_unclassified	g__Acidobacteriota_unclassified	s__Acidobacteriota_unclassified
e0af58623b74016ad9651cf6c6fcb2b8	d__Bacteria	p__Chloroflexi	c__Ktedonobacteria	o__Ktedonobacterales	f__Ktedonobacteraceae	g__FCPS473	s__FCPS473_unclassified
3d0e0d89904ba755ee88809eb1939125	d__unclassified	p__unclassified	c__unclassified	o__unclassified	f__unclassified	g__unclassified	s__unclassified
7dfd0d4752592cf9043b5a5bb6d47057	d__Bacteria	p__Proteobacteria	c__Gammaproteobacteria	o__Burkholderiales	f__Oxalobacteraceae	g__Oxalobacteraceae_unclassified	s__Oxalobacteraceae_unclassified
ce0eddaf4a1e09fb4ea36ba884b557b9	d__Bacteria	p__Verrucomicrobiota	c__Verrucomicrobiae	o__Pedosphaerales	f__Pedosphaeraceae	g__Pedosphaeraceae_unclassified	s__Pedosphaeraceae_unclassified
ad0c934eadb8521cf2a843e8339c36e6	d__Bacteria	p__Planctomycetota	c__Planctomycetes	o__Gemmatales	f__Gemmataceae	g__Gemmata	s__Gemmata_unclassified
70f0adee803b6036abb6f0e2a937f6c4	d__Bacteria	p__Verrucomicrobiota	c__Verrucomicrobiae	o__Chthoniobacterales	f__Xiphinematobacteraceae	g__Candidatus_Xiphinematobacter	s__Candidatus_Xiphinematobacter_unclassified
0958494700cd0e1563780a2daf529f7e	d__Bacteria	p__Proteobacteria	c__Deltaproteobacteria	o__Deltaproteobacteria_unclassified	f__Deltaproteobacteria_unclassified	g__Deltaproteobacteria_unclassified	s__Deltaproteobacteria_unclassified
dfbc0bf32634881a60d90da9d6dd53bc	d__Bacteria	p__Firmicutes	c__Negativicutes	o__Veillonellales-Selenomonadales	f__Veillonellaceae	g__Megasphaera	s__Megasphaera_unclassified
51d0ab41ef6790e3570e3de39cc62e30	d__Bacteria	p__Actinobacteriota	c__Actinobacteriota	o__Actinobacteriota_unclassified	f__Actinobacteriota_unclassified	g__Actinobacteriota_unclassified	s__Actinobacteriota_unclassified
82b0bcaed3288a4cd88c6a30408efe32	d__Bacteria	p__Planctomycetota	c__Planctomycetes	o__Gemmatales	f__Gemmataceae	g__Gemmataceae_unclassified	s__Gemmataceae_unclassified
acf0cc06567d62ebdc4f25431c1e2d55	d__Bacteria	p__Myxococcota	c__Polyangia	o__Haliangiales	f__Haliangiaceae	g__Haliangium	s__Haliangium_unclassified
e0eca1586319ae0a8e4012330efe3dcc	d__Bacteria	p__Acidobacteriota	c__Vicinamibacteria	o__Vicinamibacterales	f__Vicinamibacterales_unclassified	g__Vicinamibacterales_unclassified	s__Vicinamibacterales_unclassified
00621a0e8e9afe2b987b1d0cb9b2f85d	d__Bacteria	p__Proteobacteria	c__Gammaproteobacteria	o__Burkholderiales	f__Nitrosomonadaceae	g__Ellin6067	s__Ellin6067_unclassified
acf0b5455061993efb5d42cb26a26c14	d__Bacteria	p__Planctomycetota	c__Planctomycetes	o__Pirellulales	f__Pirellulaceae	g__Pirellula	s__Pirellula_unclassified
0fb0c6e1d9045b0c488dd2e7e5d40786	d__Bacteria	p__Proteobacteria	c__Alphaproteobacteria	o__Rhizobiales	f__KF-JG30-B3	g__KF-JG30-B3_unclassified	s__KF-JG30-B3_unclassified
5e0cf324ba05859ad82a1cb7da2fd42a	d__Bacteria	p__Planctomycetota	c__Planctomycetes	o__Isosphaerales	f__Isosphaeraceae	g__Isosphaeraceae_unclassified	s__Isosphaeraceae_unclassified
49f0c0b5d1623f8ffc33ede803390475	d__Bacteria	p__Acidobacteriota	c__Acidobacteriae	o__Subgroup_13	f__Subgroup_13_unclassified	g__Subgroup_13_unclassified	s__Subgroup_13_unclassified
8041de0e83a1e11fca3f35d361f56a30	d__Bacteria	p__Dependentiae	c__Babeliae	o__Babeliales	f__Babeliales_unclassified	g__Babeliales_unclassified	s__Babeliales_unclassified
97f0c49fce3a7d128485b15456f294d5	d__Bacteria	p__Acidobacteriota	c__Acidobacteriae	o__Subgroup_2	f__Subgroup_2_unclassified	g__Subgroup_2_unclassified	s__Subgroup_2_unclassified
71c0b309d6f58992ce449555ca076922	d__Bacteria	p__Verrucomicrobiota	c__Verrucomicrobiotae	o__Verrucomicrobiotae_unclassified	f__Verrucomicrobiotae_unclassified	g__Verrucomicrobiotae_unclassified	s__Verrucomicrobiotae_unclassified
2e0b346f0437922e77eb3e3faf5a52a9	d__Bacteria	p__Patescibacteria	c__Saccharimonadia	o__Saccharimonadales	f__Saccharimonadales_unclassified	g__Saccharimonadales_unclassified	s__Saccharimonadales_unclassified
ce0cb722f527a2e87b392527c1653e4d	d__Bacteria	p__Verrucomicrobiota	c__Verrucomicrobiae	o__Chthoniobacterales	f__Chthoniobacteraceae	g__Chthoniobacter	s__Chthoniobacter_unclassified
99d00f8de48154c8c2b1ded98df9f78a	d__Bacteria	p__Actinobacteriota	c__Thermoleophilia	o__Gaiellales	f__Gaiellales_unclassified	g__Gaiellales_unclassified	s__Gaiellales_unclassified
a0d76a8a90cba1a9dc77e2b449bc0cf0	d__Bacteria	p__Bacteroidota	c__Kapabacteria	o__Kapabacteriales	f__Kapabacteriales_unclassified	g__Kapabacteriales_unclassified	s__Kapabacteriales_unclassified
e0bcceb5c6865da26f475c7aa9282e30	d__unclassified	p__unclassified	c__unclassified	o__unclassified	f__unclassified	g__unclassified	s__unclassified
1b0bc0f7e94b1b9a1d86d895c4815a84	d__Bacteria	p__Proteobacteria	c__Alphaproteobacteria	o__Micropepsales	f__Micropepsaceae	g__Micropepsaceae_unclassified	s__Micropepsaceae_unclassified
b0ab39886d3771732f7965d3e2766273	d__Bacteria	p__Acidobacteriota	c__Acidobacteriae	o__Acidobacteriales	f__Acidobacteriales_unclassified	g__Acidobacteriales_unclassified	s__Acidobacteriales_unclassified
000a0fcff2ba2ee7babc0ee958cd19c1	d__Bacteria	p__Dependentiae	c__Babeliae	o__Babeliales	f__Babeliales_unclassified	g__Babeliales_unclassified	s__Babeliales_unclassified
7b0f1745c993ed95d08b41166eb7e6d9	d__Bacteria	p__Gemmatimonadota	c__Gemmatimonadetes	o__Gemmatimonadales	f__Gemmatimonadaceae	g__Gemmatimonadaceae_unclassified	s__Gemmatimonadaceae_unclassified
e0bd636daa01819ea8922d1644ed77cc	d__Bacteria	p__Proteobacteria	c__Betaproteobacteria	o__Betaproteobacteria_unclassified	f__Betaproteobacteria_unclassified	g__Betaproteobacteria_unclassified	s__Betaproteobacteria_unclassified
dbd0bc42938e8a6aca538f51e9773249	d__Bacteria	p__Myxococcota	c__Polyangia	o__Haliangiales	f__Haliangiaceae	g__Haliangium	s__Haliangium_unclassified
3948397751c0b128fff52b8f3e9b7bda	d__Bacteria	p__Acidobacteriota	c__Acidobacteriae	o__Subgroup_2	f__Subgroup_2_unclassified	g__Subgroup_2_unclassified	s__Subgroup_2_unclassified
9db00dfee3d55d7e5512167e4c77db87	d__Bacteria	p__Planctomycetota	c__Phycisphaerae	o__Tepidisphaerales	f__WD2101_soil_group	g__WD2101_soil_group_unclassified	s__WD2101_soil_group_unclassified
8b0ff102b9e4ad76b8377de673915a29	d__Bacteria	p__Firmicutes	c__Bacilli	o__Bacillales	f__Bacillaceae	g__Bacillus	s__Bacillus_acidiceler
3f00da2808375aaae840a21718e3ea9d	d__Bacteria	p__Myxococcota	c__Polyangia	o__Haliangiales	f__Haliangiaceae	g__Haliangium	s__Haliangium_unclassified
d0aac00622489b9f549215de498fe8d1	d__Bacteria	p__Proteobacteria	c__Gammaproteobacteria	o__Pseudomonadales	f__KI89A_clade	g__KI89A_clade_unclassified	s__KI89A_clade_unclassified
ca0e980757593212135ef207b0d8fc07	d__Bacteria	p__Acidobacteriota	c__Acidobacteriae	o__Subgroup_2	f__Subgroup_2_unclassified	g__Subgroup_2_unclassified	s__Subgroup_2_unclassified
39a0d26598dd38306d8908c2a669185b	d__unclassified	p__unclassified	c__unclassified	o__unclassified	f__unclassified	g__unclassified	s__unclassified
f0f3a40f3f129e0a3d0ed17b806b14e9	d__unclassified	p__unclassified	c__unclassified	o__unclassified	f__unclassified	g__unclassified	s__unclassified
8a0a2ea94f7d4b0da24a94ede5c69331	d__Bacteria	p__Proteobacteria	c__Gammaproteobacteria	o__Burkholderiales	f__Nitrosomonadaceae	g__mle1-7	s__mle1-7_unclassified
da0a20af9359c471ecf80d8751b1b653	d__Bacteria	p__Verrucomicrobiota	c__Verrucomicrobiae	o__Pedosphaerales	f__Pedosphaeraceae	g__Ellin516	s__Ellin516_unclassified
d0d9edce19afcb308f9214c3039c83c3	d__Bacteria	p__Acidobacteriota	c__Vicinamibacteria	o__Vicinamibacterales	f__Vicinamibacterales_unclassified	g__Vicinamibacterales_unclassified	s__Vicinamibacterales_unclassified
416638e0c94659930b7e1218b7d6e9c0	d__Bacteria	p__Elusimicrobiota	c__Lineage_IIa	o__Lineage_IIa_unclassified	f__Lineage_IIa_unclassified	g__Lineage_IIa_unclassified	s__Lineage_IIa_unclassified
927273074224f0e2de8aa99e1be855a9	d__Bacteria	p__Proteobacteria	c__Gammaproteobacteria	o__Burkholderiales	f__Nitrosomonadaceae	g__mle1-7	s__mle1-7_unclassified
1dbf0f03c43949fc9639569acff7afa3	d__Bacteria	p__Firmicutes	c__Firmicutes_unclassified	o__Firmicutes_unclassified	f__Firmicutes_unclassified	g__Firmicutes_unclassified	s__Firmicutes_unclassified
1007afa0cfe5b9a633e0ab2e4bde0d01	d__Bacteria	p__Armatimonadota	c__Armatimonadota_unclassified	o__Armatimonadota_unclassified	f__Armatimonadota_unclassified	g__Armatimonadota_unclassified	s__Armatimonadota_unclassified
42e0f13d96dc5a6b03920c4becf7679f	d__Bacteria	p__Myxococcota	c__Polyangia	o__Polyangiales	f__BIrii41	g__BIrii41_unclassified	s__BIrii41_unclassified
026433ee0bc60302f398e9f7b40f26be	d__Bacteria	p__Firmicutes	c__Clostridia	o__Clostridiales	f__Clostridiales_unclassified	g__Clostridiales_unclassified	s__Clostridiales_unclassified
522ac0cef6cab27a3c660e217ef3c510	d__Bacteria	p__Verrucomicrobiota	c__Verrucomicrobiae	o__Pedosphaerales	f__Pedosphaeraceae	g__ADurb.Bin063-1	s__ADurb.Bin063-1_unclassified
3563bd0c454d2bdffb69d2d87caecd2d	d__Bacteria	p__Chloroflexi	c__AD3	o__AD3_unclassified	f__AD3_unclassified	g__AD3_unclassified	s__AD3_unclassified
c0b85089da882837fac50a9dad9df4b2	d__Bacteria	p__Planctomycetota	c__Planctomycetes	o__Gemmatales	f__Gemmataceae	g__Gemmataceae_unclassified	s__Gemmataceae_unclassified
0b0e189f93e59af5c47607d32f40be12	d__Bacteria	p__Planctomycetota	c__Phycisphaerae	o__Tepidisphaerales	f__WD2101_soil_group	g__WD2101_soil_group_unclassified	s__WD2101_soil_group_unclassified
be0d64e3fa0218e018efdd3feaccf1df	d__Bacteria	p__Planctomycetota	c__Planctomycetes	o__Gemmatales	f__Gemmataceae	g__Gemmataceae_unclassified	s__Gemmataceae_unclassified
ad0c29dd98bff0728a272ef242e329c4	d__Bacteria	p__Patescibacteria	c__Saccharimonadia	o__Saccharimonadales	f__Saccharimonadales_unclassified	g__Saccharimonadales_unclassified	s__Saccharimonadales_unclassified
83fffc0fe9777f4462588ae1fd2a00e1	d__Bacteria	p__Patescibacteria	c__Parcubacteria	o__Parcubacteria_unclassified	f__Parcubacteria_unclassified	g__Parcubacteria_unclassified	s__Parcubacteria_unclassified
02ccc0b99a16e9432dfcf3633ce3e240	d__Bacteria	p__Verrucomicrobiota	c__Verrucomicrobiae	o__Methylacidiphilales	f__Methylacidiphilaceae	g__Methylacidiphilaceae_unclassified	s__Methylacidiphilaceae_unclassified
7231b0a2d66773815649e91199a94fa0	d__Bacteria	p__Nitrospirota	c__Nitrospiria	o__Nitrospirales	f__Nitrospiraceae	g__Nitrospira	s__Nitrospira_unclassified
de0e4e140b5f4b8f4d74b1cb3182948c	d__Bacteria	p__Planctomycetota	c__Phycisphaerae	o__mle1-8	f__mle1-8_unclassified	g__mle1-8_unclassified	s__mle1-8_unclassified
ec0ec5a19606bcbb210f2e789a11993c	d__Bacteria	p__Actinobacteriota	c__Thermoleophilia	o__Solirubrobacterales	f__Solirubrobacteraceae	g__Solirubrobacteraceae_unclassified	s__Solirubrobacteraceae_unclassified
f0c8ca7d0e841315112474d060501a6d	d__Bacteria	p__Firmicutes	c__Firmicutes_unclassified	o__Firmicutes_unclassified	f__Firmicutes_unclassified	g__Firmicutes_unclassified	s__Firmicutes_unclassified
1ad0a3198dfc7bd9bd4810c27ccf0b6a	d__Bacteria	p__Gemmatimonadota	c__Gemmatimonadetes	o__Gemmatimonadales	f__Gemmatimonadaceae	g__Gemmatimonadaceae_unclassified	s__Gemmatimonadaceae_unclassified
dba0db7d8921f8c95f0fa38ef7ab299b	d__Bacteria	p__Firmicutes	c__Clostridia	o__Monoglobales	f__Monoglobaceae	g__Monoglobus	s__Monoglobus_unclassified
45a0c6923fed52d3acb5a0cdf6ed60d6	d__Bacteria	p__Bdellovibrionota	c__Bdellovibrionia	o__Bdellovibrionales	f__Bdellovibrionaceae	g__Bdellovibrio	s__Bdellovibrio_unclassified
6074996d0ee24514db9a3226f6daafc2	d__Bacteria	p__Myxococcota	c__Polyangia	o__mle1-27	f__mle1-27_unclassified	g__mle1-27_unclassified	s__mle1-27_unclassified
83a0c5d53e5c2d3f4ce4b06bc7902f2d	d__Bacteria	p__Chloroflexi	c__Ktedonobacteria	o__Ktedonobacterales	f__Ktedonobacteraceae	g__Ktedonobacter	s__uncultured_Ktedonobacter_sp.
c0f247b2330dde78335a646849f8dfd5	d__Bacteria	p__Firmicutes	c__Clostridia	o__Peptostreptococcales-Tissierellales	f__Anaerovoracaceae	g__Family_XIII_AD3011_group	s__Family_XIII_AD3011_group_unclassified
237f0cfbe78484eb431662441f767ccd	d__Bacteria	p__Proteobacteria	c__Gammaproteobacteria	o__Burkholderiales	f__TRA3-20	g__TRA3-20_unclassified	s__TRA3-20_unclassified
701db0aa8cd00f2d86c4fc50d108ea47	d__Bacteria	p__Myxococcota	c__Polyangia	o__MSB-4B10	f__MSB-4B10_unclassified	g__MSB-4B10_unclassified	s__MSB-4B10_unclassified
954849c0ad862a2c273ace3bc600b926	d__Bacteria	p__Proteobacteria	c__Gammaproteobacteria	o__Diplorickettsiales	f__Diplorickettsiaceae	g__Diplorickettsiaceae_unclassified	s__Diplorickettsiaceae_unclassified
ab0ee99b3a781fee5f5e5524f1400ae6	d__Bacteria	p__Elusimicrobiota	c__Lineage_IIa	o__Lineage_IIa_unclassified	f__Lineage_IIa_unclassified	g__Lineage_IIa_unclassified	s__Lineage_IIa_unclassified
b0d6bfdbf23c10801cc6bef66ac3b352	d__unclassified	p__unclassified	c__unclassified	o__unclassified	f__unclassified	g__unclassified	s__unclassified
211cf0cb76f57bc641b12be9ccfcd784	d__Bacteria	p__Planctomycetota	c__Planctomycetes	o__Isosphaerales	f__Isosphaeraceae	g__Isosphaeraceae_unclassified	s__Isosphaeraceae_unclassified
367b0a0d8dbc7293c578bfd8dee261a4	d__unclassified	p__unclassified	c__unclassified	o__unclassified	f__unclassified	g__unclassified	s__unclassified
574a0b87fe137fbdce383f907cc9e939	d__unclassified	p__unclassified	c__unclassified	o__unclassified	f__unclassified	g__unclassified	s__unclassified
e0e342d0f98975b545882f62ab61e2e5	d__Bacteria	p__Chloroflexi	c__TK10	o__TK10_unclassified	f__TK10_unclassified	g__TK10_unclassified	s__TK10_unclassified
e0c17ac89c159f0868906334c06fe61f	d__Bacteria	p__Proteobacteria	c__Gammaproteobacteria	o__Burkholderiales	f__A21b	g__A21b_unclassified	s__A21b_unclassified
d0a52ee3bf335647b56cb4decdb62af8	d__Bacteria	p__Chloroflexi	c__Ktedonobacteria	o__Ktedonobacterales	f__Ktedonobacteraceae	g__Ktedonobacteraceae_unclassified	s__Ktedonobacteraceae_unclassified
4ffc0af59bc2f4aa3dc954198c65a258	d__Bacteria	p__Proteobacteria	c__Gammaproteobacteria	o__Salinisphaerales	f__Solimonadaceae	g__Polycyclovorans	s__Polycyclovorans_unclassified
ce0fd76813d91b4c55cdc40783652b6a	d__Bacteria	p__Proteobacteria	c__Alphaproteobacteria	o__Alphaproteobacteria_unclassified	f__Alphaproteobacteria_unclassified	g__Alphaproteobacteria_unclassified	s__Alphaproteobacteria_unclassified
b0a647614f89880bd509bf54d3dbdd88	d__Bacteria	p__Actinobacteriota	c__Thermoleophilia	o__Gaiellales	f__Gaiellaceae	g__Gaiella	s__Gaiella_unclassified
1422300e0b02e36aa3a354fc6e46f99e	d__Bacteria	p__Proteobacteria	c__Alphaproteobacteria	o__Elsterales	f__Elsterales_unclassified	g__Elsterales_unclassified	s__Elsterales_unclassified
caa0e0ed0dc17a08ff7de0beb4d33333	d__Bacteria	p__Proteobacteria	c__Gammaproteobacteria	o__Burkholderiales	f__Nitrosomonadaceae	g__mle1-7	s__mle1-7_unclassified
2f00e0f628a199e157f5cfc382bfba17	d__Bacteria	p__Acidobacteriota	c__Acidobacteriae	o__Solibacterales	f__Solibacteraceae	g__Candidatus_Solibacter	s__Candidatus_Solibacter_unclassified
c0b314c5ab12a8b399bdf43660b79776	d__Bacteria	p__Methylomirabilota	c__Methylomirabilia	o__Rokubacteriales	f__Rokubacteriales_unclassified	g__Rokubacteriales_unclassified	s__Rokubacteriales_unclassified
92a0fececacc5abbae5dafe3540ea6ee	d__Bacteria	p__Firmicutes	c__Firmicutes_unclassified	o__Firmicutes_unclassified	f__Firmicutes_unclassified	g__Firmicutes_unclassified	s__Firmicutes_unclassified
6ffb0bffacd6db4d76ffd707d70fa86f	d__Bacteria	p__Acidobacteriota	c__Blastocatellia	o__11-24	f__11-24_unclassified	g__11-24_unclassified	s__11-24_unclassified
b0ef9ed851232945174f4ba009558f02	d__Bacteria	p__Gemmatimonadota	c__Gemmatimonadetes	o__Gemmatimonadales	f__Gemmatimonadaceae	g__Gemmatimonadaceae_unclassified	s__Gemmatimonadaceae_unclassified
1dac0f8a1c3b4274c9654f428f8d31d3	d__Bacteria	p__Elusimicrobiota	c__Lineage_IIc	o__Lineage_IIc_unclassified	f__Lineage_IIc_unclassified	g__Lineage_IIc_unclassified	s__Lineage_IIc_unclassified
3e0d1f49af9aa37d6f7f3a4cbff3730b	d__Bacteria	p__Verrucomicrobiota	c__Verrucomicrobiae	o__Pedosphaerales	f__Pedosphaeraceae	g__Pedosphaeraceae_unclassified	s__Pedosphaeraceae_unclassified
63e0f7a3d9ecd273956314a549270088	d__Bacteria	p__Firmicutes	c__Clostridia	o__Clostridiales	f__Oscillospiraceae	g__Oscillibacter	s__Oscillibacter_sp.
5471eecb0d9e4de6e1e1053b2099a687	d__Bacteria	p__Proteobacteria	c__Gammaproteobacteria	o__Gammaproteobacteria_unclassified	f__Gammaproteobacteria_unclassified	g__Gammaproteobacteria_unclassified	s__Gammaproteobacteria_unclassified
6b0ad2d053b4aefdcdb31579998a869d	d__Bacteria	p__Desulfobacterota	c__Desulfobacterota_unclassified	o__Desulfobacterota_unclassified	f__Desulfobacterota_unclassified	g__Desulfobacterota_unclassified	s__Desulfobacterota_unclassified
49fd0f75641e8e118d097b6015dc4225	d__Bacteria	p__Bacteroidota	c__Bacteroidia	o__Sphingobacteriales	f__Sphingobacteriaceae	g__Mucilaginibacter	s__Mucilaginibacter_unclassified
619036dc0ac09d50ecdc05e61f0baa07	d__Bacteria	p__Dependentiae	c__Babeliae	o__Babeliales	f__Babeliales_unclassified	g__Babeliales_unclassified	s__Babeliales_unclassified
58502bd0c8bede75cdbbf8456e8fe295	d__Bacteria	p__Actinobacteriota	c__Actinobacteriota	o__Actinobacteriota_unclassified	f__Actinobacteriota_unclassified	g__Actinobacteriota_unclassified	s__Actinobacteriota_unclassified
1489bdf0c9b41cce2be8a696b39123dc	d__Bacteria	p__Chloroflexi	c__AD3	o__AD3_unclassified	f__AD3_unclassified	g__AD3_unclassified	s__AD3_unclassified
283ae0da535e9a7dfe3d876dcd165c13	d__Bacteria	p__Gemmatimonadota	c__Gemmatimonadetes	o__Gemmatimonadales	f__Gemmatimonadaceae	g__Gemmatimonadaceae_unclassified	s__Gemmatimonadaceae_unclassified
db0ba7630ba720cc2e9811babec103c7	d__Bacteria	p__Methylomirabilota	c__Methylomirabilia	o__Rokubacteriales	f__Rokubacteriales_unclassified	g__Rokubacteriales_unclassified	s__Rokubacteriales_unclassified
b0a3049ad714105a505b0a32ca77e57b	d__Bacteria	p__Acidobacteriota	c__Blastocatellia	o__DS-100	f__DS-100_unclassified	g__DS-100_unclassified	s__DS-100_unclassified
2860476dbdbc0d3060c7944a71a94a05	d__Bacteria	p__Acidobacteriota	c__Acidobacteriae	o__Subgroup_2	f__Subgroup_2_unclassified	g__Subgroup_2_unclassified	s__Subgroup_2_unclassified
7f0c2d0a90b04cf510c16a4ace02209f	d__Bacteria	p__Planctomycetota	c__Planctomycetes	o__Planctomycetales	f__Planctomycetales_unclassified	g__Planctomycetales_unclassified	s__Planctomycetales_unclassified
dadcd0a56c51d056cdfd7549051ef58f	d__Bacteria	p__Elusimicrobiota	c__Lineage_IIa	o__Lineage_IIa_unclassified	f__Lineage_IIa_unclassified	g__Lineage_IIa_unclassified	s__Lineage_IIa_unclassified
2055dd0fcdd9e852100451299fc1cc8e	d__Bacteria	p__Firmicutes	c__Firmicutes_unclassified	o__Firmicutes_unclassified	f__Firmicutes_unclassified	g__Firmicutes_unclassified	s__Firmicutes_unclassified
fdf0e02e31e8f2fc56bfe8a3dfb2e142	d__Bacteria	p__Bdellovibrionota	c__Bdellovibrionia	o__Bdellovibrionales	f__Bdellovibrionaceae	g__Bdellovibrio	s__Bdellovibrio_unclassified
54fcc0a63aa32702ff877a178cd5388b	d__Bacteria	p__Proteobacteria	c__Betaproteobacteria	o__Rhodocyclales	f__Rhodocyclaceae	g__Rhodocyclaceae_unclassified	s__Rhodocyclaceae_unclassified
af0c737f85d6bc0735fc30e0d9e1062e	d__Bacteria	p__Verrucomicrobiota	c__Verrucomicrobiota_unclassified	o__Verrucomicrobiota_unclassified	f__Verrucomicrobiota_unclassified	g__Verrucomicrobiota_unclassified	s__Verrucomicrobiota_unclassified
98d0dd8e556600b17e953d285c5c90e3	d__Bacteria	p__Planctomycetota	c__Phycisphaerae	o__Tepidisphaerales	f__WD2101_soil_group	g__WD2101_soil_group_unclassified	s__WD2101_soil_group_unclassified
37d0f8bc699f324461978161e0273155	d__Bacteria	p__Actinobacteriota	c__Thermoleophilia	o__Solirubrobacterales	f__67-14	g__67-14_unclassified	s__67-14_unclassified
9c0b3fead44b664c8beaa7b041b2353a	d__Bacteria	p__Planctomycetota	c__Planctomycetes	o__Gemmatales	f__Gemmataceae	g__Gemmataceae_unclassified	s__Gemmataceae_unclassified
0a0df3af44382b580d7858871a490581	d__Bacteria	p__Planctomycetota	c__Planctomycetes	o__Gemmatales	f__Gemmataceae	g__Gemmataceae_unclassified	s__Gemmataceae_unclassified
ccf0c6cb6cb38f4309cbf6903007cb15	d__Bacteria	p__Actinobacteriota	c__Acidimicrobiia	o__IMCC26256	f__IMCC26256_unclassified	g__IMCC26256_unclassified	s__IMCC26256_unclassified
cb0eced6c84a5bb48cbc71da5cf3f07a	d__Bacteria	p__Planctomycetota	c__Planctomycetes	o__Isosphaerales	f__Isosphaeraceae	g__Aquisphaera	s__Aquisphaera_unclassified
bf0dff1eb01091b20961e32a2f070744	d__Bacteria	p__Proteobacteria	c__Gammaproteobacteria	o__Gammaproteobacteria_unclassified	f__Gammaproteobacteria_unclassified	g__Gammaproteobacteria_unclassified	s__Gammaproteobacteria_unclassified
1e0cbe73da8c4c89068468f179b460f3	d__Bacteria	p__Proteobacteria	c__Alphaproteobacteria	o__Alphaproteobacteria_unclassified	f__Alphaproteobacteria_unclassified	g__Alphaproteobacteria_unclassified	s__Alphaproteobacteria_unclassified
7e0ce4d0073c756d7de815ea7054a1fd	d__Bacteria	p__Acidobacteriota	c__Acidobacteriae	o__Solibacterales	f__Solibacteraceae	g__Candidatus_Solibacter	s__Candidatus_Solibacter_unclassified
72fa0dec824d01fb730fd46808a619e8	d__Bacteria	p__Proteobacteria	c__Alphaproteobacteria	o__Rickettsiales	f__Rickettsiaceae	g__Candidatus_Trichorickettsia	s__Candidatus_Trichorickettsia_mobilis
d0f56911d3abad5f606b6926172e9a98	d__Bacteria	p__Acidobacteriota	c__Vicinamibacteria	o__Vicinamibacterales	f__Vicinamibacterales_unclassified	g__Vicinamibacterales_unclassified	s__Vicinamibacterales_unclassified
7336ebc0fa00e9f49a1cd12c254dcc71	d__Bacteria	p__Bacteroidota	c__Cytophagia	o__Cytophagales	f__Cytophagaceae	g__Ohtaekwangia	s__uncultured_Ohtaekwangia_sp.
a0faac67b33459aa722b7f9e10fb4ab3	d__Bacteria	p__Chloroflexi	c__JG30-KF-CM66	o__JG30-KF-CM66_unclassified	f__JG30-KF-CM66_unclassified	g__JG30-KF-CM66_unclassified	s__JG30-KF-CM66_unclassified
0701ad0dc02ed4b4337bf6ec293d13ba	d__Bacteria	p__Proteobacteria	c__Alphaproteobacteria	o__Rhizobiales	f__Xanthobacteraceae	g__Xanthobacteraceae_unclassified	s__Xanthobacteraceae_unclassified
168945b00fb86af27661eb451f855f99	d__Bacteria	p__Acidobacteriota	c__Acidobacteriae	o__Subgroup_2	f__Subgroup_2_unclassified	g__Subgroup_2_unclassified	s__Subgroup_2_unclassified
b000f4eb16a338bf6397e668a5000a72	d__Bacteria	p__Chloroflexi	c__Ktedonobacteria	o__B12-WMSP1	f__B12-WMSP1_unclassified	g__B12-WMSP1_unclassified	s__B12-WMSP1_unclassified
3d0b9fd6fff5d2f1dd96b350862880cf	d__Bacteria	p__Firmicutes	c__Clostridia	o__Clostridiales	f__Clostridiales_unclassified	g__Clostridiales_unclassified	s__Clostridiales_unclassified
92e0cebfe5325aee7abc9cc00116af49	d__Bacteria	p__Acidobacteriota	c__Vicinamibacteria	o__Vicinamibacterales	f__Vicinamibacteraceae	g__Vicinamibacter	s__Vicinamibacter_unclassified
5dbd0d073c7ce8430052405095374546	d__Bacteria	p__Proteobacteria	c__Proteobacteria_unclassified	o__Proteobacteria_unclassified	f__Proteobacteria_unclassified	g__Proteobacteria_unclassified	s__Proteobacteria_unclassified
8e0e7ab21703a22854fc6b736d63a301	d__Bacteria	p__Planctomycetota	c__Planctomycetes	o__Gemmatales	f__Gemmataceae	g__Gemmataceae_unclassified	s__Gemmataceae_unclassified
a0f32edb551e468e077836ab982943c4	d__Bacteria	p__Acidobacteriota	c__Acidobacteriae	o__Solibacterales	f__Solibacteraceae	g__Candidatus_Solibacter	s__Candidatus_Solibacter_unclassified
e0a1910b6f722784fdb719d982ee33de	d__Bacteria	p__Elusimicrobiota	c__Lineage_IIb	o__Lineage_IIb_unclassified	f__Lineage_IIb_unclassified	g__Lineage_IIb_unclassified	s__Lineage_IIb_unclassified
71f0f0919e69f7acae8d5cdf3503ed07	d__Bacteria	p__Patescibacteria	c__Saccharimonadia	o__Saccharimonadales	f__LWQ8	g__LWQ8_unclassified	s__LWQ8_unclassified
bfc0fef52994a5d894b58d7fdd0d1b8d	d__Bacteria	p__Planctomycetota	c__Phycisphaerae	o__Tepidisphaerales	f__WD2101_soil_group	g__WD2101_soil_group_unclassified	s__WD2101_soil_group_unclassified
d0c3ff9ca4c1e16f8b22ef6c644944a4	d__Bacteria	p__Elusimicrobiota	c__Lineage_IIb	o__Lineage_IIb_unclassified	f__Lineage_IIb_unclassified	g__Lineage_IIb_unclassified	s__Lineage_IIb_unclassified
33116f0f79c2a1af84f0f00d13d09a27	d__Bacteria	p__Bacteroidota	c__Bacteroidia	o__Chitinophagales	f__Chitinophagaceae	g__Niastella	s__Niastella_unclassified
abf0fc7aac3d95716b95d75cd5bb11dd	d__Bacteria	p__Verrucomicrobiota	c__Chlamydiae	o__Chlamydiales	f__cvE6	g__cvE6_unclassified	s__cvE6_unclassified
0917622c0fcb6e99f6888b7313e673c1	d__Bacteria	p__Planctomycetota	c__Planctomycetes	o__Gemmatales	f__Gemmataceae	g__Gemmataceae_unclassified	s__Gemmataceae_unclassified
4ea0c4dc6f457419a281b6de724bf4a7	d__Bacteria	p__Chloroflexi	c__Ktedonobacteria	o__Ktedonobacterales	f__Ktedonobacteraceae	g__1921-2	s__1921-2_unclassified
14e0b089b2c1c691bc288c81b7b9e985	d__Bacteria	p__Patescibacteria	c__Parcubacteria	o__Parcubacteria_unclassified	f__Parcubacteria_unclassified	g__Parcubacteria_unclassified	s__Parcubacteria_unclassified
98d0e088c4ab28128501a6ffc98199a9	d__Bacteria	p__Planctomycetota	c__Planctomycetes	o__Gemmatales	f__Gemmataceae	g__Gemmataceae_unclassified	s__Gemmataceae_unclassified
5d0a26763daf842fe2d151e8549f66b5	d__Bacteria	p__Myxococcota	c__Polyangia	o__Polyangiales	f__Polyangiaceae	g__Pajaroellobacter	s__Pajaroellobacter_unclassified
dd0d3b6e2cdba16fef3db08891e55579	d__Bacteria	p__Proteobacteria	c__Gammaproteobacteria	o__Diplorickettsiales	f__Diplorickettsiaceae	g__Diplorickettsiaceae_unclassified	s__Diplorickettsiaceae_unclassified
2d0c8f8c4c6749c6a05465441b8f6a3d	d__Bacteria	p__Gemmatimonadota	c__Gemmatimonadota_unclassified	o__Gemmatimonadota_unclassified	f__Gemmatimonadota_unclassified	g__Gemmatimonadota_unclassified	s__Gemmatimonadota_unclassified
3e0e00149130135a17849422b118c4dc	d__Bacteria	p__Verrucomicrobiota	c__Verrucomicrobiae	o__Pedosphaerales	f__Pedosphaeraceae	g__Pedosphaeraceae_unclassified	s__Pedosphaeraceae_unclassified
01e0e00405d1daed8b5001a056a8aa41	d__Bacteria	p__Gemmatimonadota	c__Gemmatimonadetes	o__Gemmatimonadales	f__Gemmatimonadaceae	g__Gemmatimonas	s__Gemmatimonas_unclassified
97c0b470bd87f43929de742b4ac788b8	d__Bacteria	p__Patescibacteria	c__Parcubacteria	o__Candidatus_Nomurabacteria	f__Candidatus_Nomurabacteria_unclassified	g__Candidatus_Nomurabacteria_unclassified	s__Candidatus_Nomurabacteria_unclassified
128fde0a4ff287d3c5510d89c5addbf0	d__Bacteria	p__Bdellovibrionota	c__Oligoflexia	o__0319-6G20	f__0319-6G20_unclassified	g__0319-6G20_unclassified	s__0319-6G20_unclassified
d0e1b0e5c75a544ea04a1d9810b3f122	d__Bacteria	p__Bacteroidota	c__Bacteroidia	o__Bacteroidales	f__Muribaculaceae	g__Muribaculaceae_unclassified	s__Muribaculaceae_unclassified
ae0e765f9f08023321f982b2419fd1ee	d__Bacteria	p__Firmicutes	c__Bacilli	o__Bacillales	f__Bacillales_unclassified	g__Bacillales_unclassified	s__Bacillales_unclassified
e0e846c23a40972e669d3ff473ecf270	d__Bacteria	p__Acidobacteriota	c__Acidobacteriae	o__Acidobacteriales	f__Koribacteraceae	g__Candidatus_Koribacter	s__Candidatus_Koribacter_unclassified
f00f1f3b680b309aef52880a344d3a9a	d__Bacteria	p__Bdellovibrionota	c__Oligoflexia	o__0319-6G20	f__0319-6G20_unclassified	g__0319-6G20_unclassified	s__0319-6G20_unclassified
716db00d29ce3190f449460d35ad78c6	d__Bacteria	p__Proteobacteria	c__Alphaproteobacteria	o__Alphaproteobacteria_unclassified	f__Alphaproteobacteria_unclassified	g__Alphaproteobacteria_unclassified	s__Alphaproteobacteria_unclassified
2debe0b3828b8bde30afd88dec759bb0	d__Bacteria	p__Actinobacteriota	c__Thermoleophilia	o__Gaiellales	f__Gaiellales_unclassified	g__Gaiellales_unclassified	s__Gaiellales_unclassified
253416ae0b12e4cd1fd6b4023c470c13	d__Bacteria	p__Actinobacteriota	c__Thermoleophilia	o__Gaiellales	f__Gaiellaceae	g__Gaiella	s__Gaiella_unclassified
97d0bf1055633159780a2b5e40643ace	d__Bacteria	p__Actinobacteriota	c__Actinobacteria	o__Pseudonocardiales	f__Pseudonocardiaceae	g__Pseudonocardia	s__Pseudonocardia_unclassified
416af0ac3259d273b5cbb4ee119ec71c	d__Bacteria	p__Acidobacteriota	c__Blastocatellia	o__Pyrinomonadales	f__Pyrinomonadaceae	g__RB41	s__RB41_unclassified
654f00dc986e419a326d49f2a7fc46fc	d__Bacteria	p__Planctomycetota	c__Planctomycetes	o__Gemmatales	f__Gemmataceae	g__Gemmataceae_unclassified	s__Gemmataceae_unclassified
c0b137b01c47fe3452ae3482da854d4b	d__Bacteria	p__Planctomycetota	c__Planctomycetes	o__Gemmatales	f__Gemmataceae	g__Gemmataceae_unclassified	s__Gemmataceae_unclassified
38dec0b1585bd24ee450e9365902f0f9	d__Bacteria	p__Gemmatimonadota	c__Gemmatimonadetes	o__Gemmatimonadales	f__Gemmatimonadaceae	g__Gemmatimonadaceae_unclassified	s__Gemmatimonadaceae_unclassified
30df0e69ac131c2b5777f22d1e09a460	d__Bacteria	p__Planctomycetota	c__Planctomycetes	o__Gemmatales	f__Gemmataceae	g__Gemmataceae_unclassified	s__Gemmataceae_unclassified
9901629e0e4d154d488ff1b2e80cbdd4	d__Bacteria	p__Firmicutes	c__Firmicutes_unclassified	o__Firmicutes_unclassified	f__Firmicutes_unclassified	g__Firmicutes_unclassified	s__Firmicutes_unclassified
5872755a0bf38a9390c12a84334883f7	d__unclassified	p__unclassified	c__unclassified	o__unclassified	f__unclassified	g__unclassified	s__unclassified
6a0d70e016951dae9749145e2af38718	d__Bacteria	p__Acidobacteriota	c__Blastocatellia	o__11-24	f__11-24_unclassified	g__11-24_unclassified	s__11-24_unclassified
840d0b4e200781fa41ebb35ba0def504	d__Bacteria	p__Bacteroidota	c__Bacteroidia	o__Chitinophagales	f__Chitinophagaceae	g__Terrimonas	s__Terrimonas_unclassified
2129580bd0dcccef77ec1ceb8c0629e2	d__Bacteria	p__Verrucomicrobiota	c__Omnitrophia	o__Omnitrophales	f__Omnitrophales_unclassified	g__Omnitrophales_unclassified	s__Omnitrophales_unclassified
439f0b78d2e1485d0d7a20ecaf6d9b25	d__Bacteria	p__Chloroflexi	c__P2-11E	o__P2-11E_unclassified	f__P2-11E_unclassified	g__P2-11E_unclassified	s__P2-11E_unclassified
bec0e33fa2a81e08f362ebbe6145424b	d__Bacteria	p__Proteobacteria	c__Gammaproteobacteria	o__Burkholderiales	f__TRA3-20	g__TRA3-20_unclassified	s__TRA3-20_unclassified
49cb0cb3fcc739fa573ce724ad821933	d__Bacteria	p__Myxococcota	c__Polyangia	o__Polyangiales	f__Polyangiaceae	g__Pajaroellobacter	s__Pajaroellobacter_unclassified
c0fd54a1f151fad550bb25cb35cd1d29	d__unclassified	p__unclassified	c__unclassified	o__unclassified	f__unclassified	g__unclassified	s__unclassified
da0b139d34a50bd27a5eeb56010fce80	d__Bacteria	p__Verrucomicrobiota	c__Verrucomicrobiae	o__Chthoniobacterales	f__Xiphinematobacteraceae	g__Candidatus_Xiphinematobacter	s__Candidatus_Xiphinematobacter_unclassified
c0a50efea90eda0ad51c20010a9b0f52	d__Bacteria	p__Bacteroidota	c__Bacteroidia	o__Bacteroidales	f__Muribaculaceae	g__Muribaculaceae_unclassified	s__Muribaculaceae_unclassified
43170c0f1738e57395cda9acd03b518c	d__Bacteria	p__Proteobacteria	c__Deltaproteobacteria	o__Deltaproteobacteria_unclassified	f__Deltaproteobacteria_unclassified	g__Deltaproteobacteria_unclassified	s__Deltaproteobacteria_unclassified
80994e0d78c66d3b389f4f29488b7c32	d__Bacteria	p__Bacteroidota	c__Bacteroidia	o__Chitinophagales	f__Chitinophagaceae	g__Edaphobaculum	s__Edaphobaculum_unclassified
43c0e467dfc2f353d7e865d51ea2a5d1	d__Bacteria	p__Chloroflexi	c__AD3	o__AD3_unclassified	f__AD3_unclassified	g__AD3_unclassified	s__AD3_unclassified
3c0e94e4a76d423644b4f0acfa5ccb0d	d__Bacteria	p__Myxococcota	c__Myxococcia	o__Myxococcales	f__Myxococcaceae	g__P3OB-42	s__P3OB-42_unclassified
68ac0d13cb38880f44d21f8c5554ac12	d__Bacteria	p__Proteobacteria	c__Alphaproteobacteria	o__Rickettsiales	f__SM2D12	g__SM2D12_unclassified	s__SM2D12_unclassified
147582b0bb3b4a837177b7c98fb82d22	d__Bacteria	p__Acidobacteriota	c__Acidobacteriae	o__Bryobacterales	f__Bryobacteraceae	g__Bryobacter	s__Bryobacter_unclassified
05018835c00da2aa9f02e0e1c604dffd	d__Bacteria	p__Acidobacteriota	c__Acidobacteriae	o__Subgroup_15	f__Subgroup_15_unclassified	g__Subgroup_15_unclassified	s__Subgroup_15_unclassified
80c0cf2eb576cfe06c3b4af9d7daf4f9	d__unclassified	p__unclassified	c__unclassified	o__unclassified	f__unclassified	g__unclassified	s__unclassified
7d0d15ee43bdc442348b31e5f466e926	d__Bacteria	p__Actinobacteriota	c__Thermoleophilia	o__Solirubrobacterales	f__Solirubrobacteraceae	g__Conexibacter	s__Conexibacter_unclassified
e0b9bfd804f1ad4870abaaf2c54c8385	d__Bacteria	p__Planctomycetota	c__vadinHA49	o__vadinHA49_unclassified	f__vadinHA49_unclassified	g__vadinHA49_unclassified	s__vadinHA49_unclassified
15a0a97cf0e947b9dd6228adc173d869	d__Bacteria	p__Chloroflexi	c__Ktedonobacteria	o__Ktedonobacterales	f__Ktedonobacteraceae	g__Ktedonobacteraceae_unclassified	s__Ktedonobacteraceae_unclassified
e0c6582549ae8eca6af0f0672f3daa6f	d__Bacteria	p__Elusimicrobiota	c__Lineage_IIb	o__Lineage_IIb_unclassified	f__Lineage_IIb_unclassified	g__Lineage_IIb_unclassified	s__Lineage_IIb_unclassified
6e0b9d9491dde661a87ed0f7babbe433	d__Bacteria	p__Proteobacteria	c__Deltaproteobacteria	o__Deltaproteobacteria_unclassified	f__Deltaproteobacteria_unclassified	g__Deltaproteobacteria_unclassified	s__Deltaproteobacteria_unclassified
de0ec3b591e581c90c8fee2a040a759e	d__Bacteria	p__FCPU426	c__FCPU426_unclassified	o__FCPU426_unclassified	f__FCPU426_unclassified	g__FCPU426_unclassified	s__FCPU426_unclassified
17f0e1f751b0b1c9a41e0d1d4e832291	d__Bacteria	p__Proteobacteria	c__Gammaproteobacteria	o__Diplorickettsiales	f__Diplorickettsiaceae	g__Diplorickettsiaceae_unclassified	s__Diplorickettsiaceae_unclassified
447c0a2f12cbafa617461092da940ec9	d__Bacteria	p__Chloroflexi	c__Anaerolineae	o__RBG-13-54-9	f__RBG-13-54-9_unclassified	g__RBG-13-54-9_unclassified	s__RBG-13-54-9_unclassified
80f0b0cdada23f0eff067f7496853529	d__Bacteria	p__Patescibacteria	c__Saccharimonadia	o__Saccharimonadales	f__LWQ8	g__LWQ8_unclassified	s__LWQ8_unclassified
99815b0a24ee647eee13cdf7431c0b73	d__Bacteria	p__Chloroflexi	c__Ktedonobacteria	o__Ktedonobacterales	f__Ktedonobacteraceae	g__FCPS473	s__FCPS473_unclassified
4c0c1e7569a0d72aeff6192ef830a532	d__Bacteria	p__Planctomycetota	c__Planctomycetes	o__Planctomycetales	f__Rubinisphaeraceae	g__SH-PL14	s__SH-PL14_unclassified
9ffd0bf2f0040b348281987f7604bda5	d__Bacteria	p__Proteobacteria	c__Gammaproteobacteria	o__WD260	f__WD260_unclassified	g__WD260_unclassified	s__WD260_unclassified
295b0b11b2c0319ddbf1fab187417ba0	d__Bacteria	p__Gemmatimonadota	c__Gemmatimonadetes	o__Gemmatimonadales	f__Gemmatimonadaceae	g__Gemmatimonadaceae_unclassified	s__Gemmatimonadaceae_unclassified
4def0af27eca2e56da7044f0c04f2a87	d__Bacteria	p__Planctomycetota	c__vadinHA49	o__vadinHA49_unclassified	f__vadinHA49_unclassified	g__vadinHA49_unclassified	s__vadinHA49_unclassified
4e0a4bafe941483f1d5b200b6dd50455	d__Bacteria	p__GAL15	c__GAL15_unclassified	o__GAL15_unclassified	f__GAL15_unclassified	g__GAL15_unclassified	s__GAL15_unclassified
ca0dbb1121d5b5dcfdcd8714cb37a245	d__Bacteria	p__Bdellovibrionota	c__Oligoflexia	o__0319-6G20	f__0319-6G20_unclassified	g__0319-6G20_unclassified	s__0319-6G20_unclassified
fe0cc2c3a1060100c4f361abb7881fc0	d__Bacteria	p__Acidobacteriota	c__Acidobacteriae	o__Acidobacteriales	f__Koribacteraceae	g__Candidatus_Koribacter	s__Candidatus_Koribacter_unclassified
dc0a1d2f3b6566910e2b0e23787572f2	d__Bacteria	p__Proteobacteria	c__Alphaproteobacteria	o__Rhodospirillales	f__Acetobacteraceae	g__Acidisphaera	s__Acidisphaera_sp.
89cf0fde19abcfb566921cb1545a351c	d__Bacteria	p__Proteobacteria	c__Gammaproteobacteria	o__Diplorickettsiales	f__Diplorickettsiaceae	g__Diplorickettsiaceae_unclassified	s__Diplorickettsiaceae_unclassified
7b00edd4926d1ef4a91a1a36dcee64f3	d__Bacteria	p__Dependentiae	c__Babeliae	o__Babeliales	f__Vermiphilaceae	g__Vermiphilaceae_unclassified	s__Vermiphilaceae_unclassified
54bfacce0f69b7528ee251ff05192f82	d__Bacteria	p__Verrucomicrobiota	c__Verrucomicrobiae	o__Chthoniobacterales	f__Xiphinematobacteraceae	g__Candidatus_Xiphinematobacter	s__Candidatus_Xiphinematobacter_unclassified
5f0e9a36057a0e88f7f8bd368e1ef796	d__Bacteria	p__Actinobacteriota	c__Actinobacteriota	o__Actinobacteriota_unclassified	f__Actinobacteriota_unclassified	g__Actinobacteriota_unclassified	s__Actinobacteriota_unclassified
57cbf0b21a3a8e4f1313a20c7a58938a	d__Bacteria	p__Acidobacteriota	c__Acidobacteriae	o__Subgroup_15	f__Subgroup_15_unclassified	g__Subgroup_15_unclassified	s__Subgroup_15_unclassified
7b0fbd7fea75b3ebe34aa1fcf8ece1ab	d__Bacteria	p__Chloroflexi	c__Ktedonobacteria	o__Ktedonobacterales	f__Ktedonobacteraceae	g__1959-1	s__1959-1_unclassified
801c0a6f6cbb5d101b2e7df1a458ec47	d__Bacteria	p__Proteobacteria	c__Betaproteobacteria	o__Betaproteobacteria_unclassified	f__Betaproteobacteria_unclassified	g__Betaproteobacteria_unclassified	s__Betaproteobacteria_unclassified
5fc0e775b11f94f43475092cf896a54f	d__Bacteria	p__Proteobacteria	c__Gammaproteobacteria	o__Burkholderiales	f__Sutterellaceae	g__Parasutterella	s__Parasutterella_unclassified
01042596376aa0aa87e23933f85ed829	d__Bacteria	p__Planctomycetota	c__Planctomycetes	o__Gemmatales	f__Gemmataceae	g__Gemmataceae_unclassified	s__Gemmataceae_unclassified
4bb0e7ae883819860c5abfe170bdfd26	d__Bacteria	p__Actinobacteriota	c__Thermoleophilia	o__Gaiellales	f__Gaiellales_unclassified	g__Gaiellales_unclassified	s__Gaiellales_unclassified
22547192007c0cdaafd700d8c2cfe5f3	d__Bacteria	p__Bacteroidota	c__Bacteroidia	o__Chitinophagales	f__Chitinophagaceae	g__Aurantisolimonas	s__Aurantisolimonas_unclassified
0e00dc4b4f506e0407f98d95dfab8b3e	d__Bacteria	p__Planctomycetota	c__Planctomycetes	o__Gemmatales	f__Gemmataceae	g__Gemmataceae_unclassified	s__Gemmataceae_unclassified
cb0c0045d287f7e5217f7682ff9cbc1d	d__Bacteria	p__Bacteroidota	c__Bacteroidia	o__Sphingobacteriales	f__env.OPS_17	g__env.OPS_17_unclassified	s__env.OPS_17_unclassified
aa0ad0b84523a90a0176efe257e5cf5d	d__Bacteria	p__Cyanobacteria	c__Vampirivibrionia	o__Obscuribacterales	f__Obscuribacteraceae	g__Candidatus_Obscuribacter	s__Candidatus_Obscuribacter_unclassified
cf0ab8099c41fd62bd07733ce5ed5e90	d__Bacteria	p__Planctomycetota	c__Phycisphaerae	o__Tepidisphaerales	f__WD2101_soil_group	g__WD2101_soil_group_unclassified	s__WD2101_soil_group_unclassified
635c0b167525be51abcfe48758bf9940	d__unclassified	p__unclassified	c__unclassified	o__unclassified	f__unclassified	g__unclassified	s__unclassified
b0cc87f0890678b011734df0c24ae5d0	d__Bacteria	p__Proteobacteria	c__Gammaproteobacteria	o__Burkholderiales	f__Nitrosomonadaceae	g__MND1	s__MND1_unclassified
ce0b60975559398a475f5f839c642569	d__Bacteria	p__Dependentiae	c__Babeliae	o__Babeliales	f__Vermiphilaceae	g__Vermiphilaceae_unclassified	s__Vermiphilaceae_unclassified
8503ccd0f4c4ee1c666a52ba3a72a2a6	d__Bacteria	p__Proteobacteria	c__Gammaproteobacteria	o__Xanthomonadales	f__Rhodanobacteraceae	g__Dyella	s__Dyella_koreensis
8f0a484f049440aac96a111f340a4cc2	d__Bacteria	p__Gemmatimonadota	c__Gemmatimonadetes	o__Gemmatimonadales	f__Gemmatimonadaceae	g__Gemmatimonas	s__Gemmatimonas_unclassified
a0faa5a1668e12ceee8e0ccd2a173910	d__Bacteria	p__Myxococcota	c__Polyangia	o__Haliangiales	f__Haliangiaceae	g__Haliangium	s__Haliangium_unclassified
6495b0a22bfc86ebd2a322e68dd6cbf2	d__Bacteria	p__Acidobacteriota	c__Acidobacteriae	o__Bryobacterales	f__Bryobacteraceae	g__Bryobacter	s__Bryobacter_unclassified
ec0cef15953649eb27d5d486100d96d6	d__Bacteria	p__Chloroflexi	c__Ktedonobacteria	o__C0119	f__C0119_unclassified	g__C0119_unclassified	s__C0119_unclassified
d0c92cdaf60bf36406b49426861d182a	d__Bacteria	p__Chloroflexi	c__Ktedonobacteria	o__Ktedonobacterales	f__Ktedonobacteraceae	g__Ktedonobacteraceae_unclassified	s__Ktedonobacteraceae_unclassified
009ca0af2c2c88dc2af0f41d61938932	d__unclassified	p__unclassified	c__unclassified	o__unclassified	f__unclassified	g__unclassified	s__unclassified
c0d9c3a66b3564b4612c9d86d0a4ed30	d__Bacteria	p__Proteobacteria	c__Alphaproteobacteria	o__Rhizobiales	f__Rhizobiaceae	g__Rhizobium	s__uncultured_Rhizobium_sp.
cf0bbcfa072375904144218567530118	d__Bacteria	p__Bacteroidota	c__Bacteroidia	o__Cytophagales	f__Microscillaceae	g__Microscillaceae_unclassified	s__Microscillaceae_unclassified
037c0d1cc4703abebd44daf37c85d45f	d__Bacteria	p__Chloroflexi	c__Anaerolineae	o__RBG-13-54-9	f__RBG-13-54-9_unclassified	g__RBG-13-54-9_unclassified	s__RBG-13-54-9_unclassified
cc0cb24df5a6a74b53303b6c3e3f0e26	d__Bacteria	p__Chloroflexi	c__AD3	o__AD3_unclassified	f__AD3_unclassified	g__AD3_unclassified	s__AD3_unclassified
bcc0f7304a2fed4bdc763ad4febaf8e9	d__Bacteria	p__Chloroflexi	c__Ktedonobacteria	o__Ktedonobacterales	f__Ktedonobacteraceae	g__Ktedonobacteraceae_unclassified	s__Ktedonobacteraceae_unclassified
0488f0a1475c7e28b931bcfd2942c197	d__Bacteria	p__Proteobacteria	c__Alphaproteobacteria	o__Sphingomonadales	f__Sphingomonadaceae	g__Novosphingobium	s__Novosphingobium_unclassified
58b0d14eeac0f0c41e456c6de7fddd77	d__Bacteria	p__Actinobacteriota	c__Actinobacteria	o__Streptosporangiales	f__Streptosporangiaceae	g__Planotetraspora	s__Planotetraspora_unclassified
f0ce49a9c3f2b8397f082c673e43e9b8	d__Bacteria	p__Chloroflexi	c__Chloroflexi_unclassified	o__Chloroflexi_unclassified	f__Chloroflexi_unclassified	g__Chloroflexi_unclassified	s__Chloroflexi_unclassified
e0a963de56636f43a0d09761c06fb50f	d__Bacteria	p__Chloroflexi	c__Dehalococcoidia	o__Dehalococcoidales	f__Dehalococcoidaceae	g__Dehalococcoides	s__uncultured_Dehalococcoides_sp.
454b0cc37bbfdea0c4049e21df845654	d__unclassified	p__unclassified	c__unclassified	o__unclassified	f__unclassified	g__unclassified	s__unclassified
7bd0ed5b4b29f0f385c27954b74d1271	d__Bacteria	p__Myxococcota	c__Myxococcia	o__Myxococcales	f__Anaeromyxobacteraceae	g__Anaeromyxobacter	s__Anaeromyxobacter_unclassified
950f00f79d882a69336d8af535eca3c7	d__Bacteria	p__Proteobacteria	c__Alphaproteobacteria	o__Rickettsiales	f__SM2D12	g__SM2D12_unclassified	s__SM2D12_unclassified
a0b472b7b6f664a190d5672ff9e8ae0f	d__Bacteria	p__Proteobacteria	c__Betaproteobacteria	o__Betaproteobacteria_unclassified	f__Betaproteobacteria_unclassified	g__Betaproteobacteria_unclassified	s__Betaproteobacteria_unclassified
26bee0d0891759979b286631b9d87a12	d__Bacteria	p__Proteobacteria	c__Gammaproteobacteria	o__Gammaproteobacteria_unclassified	f__Gammaproteobacteria_unclassified	g__Gammaproteobacteria_unclassified	s__Gammaproteobacteria_unclassified
012e0dd0ac61c427432a5e7f518b3790	d__Bacteria	p__Verrucomicrobiota	c__Verrucomicrobiae	o__Pedosphaerales	f__Pedosphaeraceae	g__Pedosphaera	s__Pedosphaera_unclassified
10f0cb2a80023c848d590c63239f5be8	d__Bacteria	p__Planctomycetota	c__Planctomycetes	o__Pirellulales	f__Pirellulaceae	g__Pirellulaceae_unclassified	s__Pirellulaceae_unclassified
49cfcb0c0ae2944000d50e28f544959f	d__Bacteria	p__Planctomycetota	c__OM190	o__OM190_unclassified	f__OM190_unclassified	g__OM190_unclassified	s__OM190_unclassified
ab0fdbed239442c011998c5fdaacd941	d__Bacteria	p__Proteobacteria	c__Deltaproteobacteria	o__Deltaproteobacteria_unclassified	f__Deltaproteobacteria_unclassified	g__Deltaproteobacteria_unclassified	s__Deltaproteobacteria_unclassified
0932b0d97ca71b32aad07045e38ded52	d__Bacteria	p__Planctomycetota	c__Phycisphaerae	o__Phycisphaerales	f__Phycisphaeraceae	g__SM1A02	s__SM1A02_unclassified
5f0ec989db2b06771ed35ddd5e43446c	d__Bacteria	p__Acidobacteriota	c__Acidobacteriae	o__Subgroup_2	f__Subgroup_2_unclassified	g__Subgroup_2_unclassified	s__Subgroup_2_unclassified
b0e58597489848ae592f0bb2b26e544b	d__Bacteria	p__Firmicutes	c__Firmicutes_unclassified	o__Firmicutes_unclassified	f__Firmicutes_unclassified	g__Firmicutes_unclassified	s__Firmicutes_unclassified
2888c0fbff82962b51c298b3785e94ba	d__Bacteria	p__Firmicutes	c__Clostridia	o__Oscillospirales	f__Ruminococcaceae	g__Ruminococcaceae_unclassified	s__Ruminococcaceae_unclassified
2ef0e158a7ab8a1ee0e44dff0a8fc749	d__Bacteria	p__Verrucomicrobiota	c__Verrucomicrobiae	o__Chthoniobacterales	f__Chthoniobacteraceae	g__Candidatus_Udaeobacter	s__Candidatus_Udaeobacter_unclassified
6106e0ec13cdbbb3a845f9eb8ca8980c	d__Bacteria	p__Elusimicrobiota	c__Lineage_IIb	o__Lineage_IIb_unclassified	f__Lineage_IIb_unclassified	g__Lineage_IIb_unclassified	s__Lineage_IIb_unclassified
0ed0c01a37586c67e7d6f66d6d70bea0	d__Bacteria	p__Elusimicrobiota	c__Lineage_IIa	o__Lineage_IIa_unclassified	f__Lineage_IIa_unclassified	g__Lineage_IIa_unclassified	s__Lineage_IIa_unclassified
1daccb0fa39b951245ffcedcf23d8821	d__Bacteria	p__Proteobacteria	c__Betaproteobacteria	o__Betaproteobacteria_unclassified	f__Betaproteobacteria_unclassified	g__Betaproteobacteria_unclassified	s__Betaproteobacteria_unclassified
2c0f9a21eddf7347c28cff9c7151b287	d__Bacteria	p__Proteobacteria	c__Alphaproteobacteria	o__Elsterales	f__Elsterales_unclassified	g__Elsterales_unclassified	s__Elsterales_unclassified
87b0cebd71822cc99a035ff63596472a	d__Bacteria	p__Planctomycetota	c__Pla3_lineage	o__Pla3_lineage_unclassified	f__Pla3_lineage_unclassified	g__Pla3_lineage_unclassified	s__Pla3_lineage_unclassified
c0f2cd7bb3df9243f7429da67b898212	d__Bacteria	p__Gemmatimonadota	c__Gemmatimonadota	o__Gemmatimonadales	f__Gemmatimonadaceae	g__Gemmatimonas	s__uncultured_Gemmatimonas_sp.
9f0f2d36fa4ebe3ef55d53cd6cf28a29	d__Bacteria	p__Proteobacteria	c__Betaproteobacteria	o__Burkholderiales	f__Burkholderiales_unclassified	g__Burkholderiales_unclassified	s__Burkholderiales_unclassified
52760f0e604018fb35600da74a728fb7	d__Bacteria	p__Acidobacteriota	c__Acidobacteriae	o__Subgroup_2	f__Subgroup_2_unclassified	g__Subgroup_2_unclassified	s__Subgroup_2_unclassified
2189606e0d943f335256bde21a269fcc	d__Bacteria	p__Proteobacteria	c__Proteobacteria_unclassified	o__Proteobacteria_unclassified	f__Proteobacteria_unclassified	g__Proteobacteria_unclassified	s__Proteobacteria_unclassified
75e0e9294fab92d214518fa306db9a38	d__Bacteria	p__Proteobacteria	c__Alphaproteobacteria	o__Rhodospirillales	f__Rhodospirillales_unclassified	g__Rhodospirillales_unclassified	s__Rhodospirillales_unclassified
2d0c829bf0372db2fd805566c66e163d	d__Bacteria	p__Chloroflexi	c__Ktedonobacteria	o__Ktedonobacterales	f__Ktedonobacteraceae	g__Ktedonobacteraceae_unclassified	s__Ktedonobacteraceae_unclassified
257ec0af920383f75ec097ee28afaeea	d__Bacteria	p__Methylomirabilota	c__Methylomirabilia	o__Rokubacteriales	f__Rokubacteriales_unclassified	g__Rokubacteriales_unclassified	s__Rokubacteriales_unclassified
0a0d7512457464c7835a387cbd027d35	d__Bacteria	p__Firmicutes	c__Clostridia	o__Lachnospirales	f__Lachnospiraceae	g__Eubacterium]_ventriosum_group	s__Eubacterium]_ventriosum_group_unclassified
533b0ccb6420887fd2d736ade5551315	d__Bacteria	p__Bacteroidota	c__Sphingobacteriia	o__Sphingobacteriia_unclassified	f__Sphingobacteriia_unclassified	g__Sphingobacteriia_unclassified	s__Sphingobacteriia_unclassified
ac0c7a2dd0bd3aa841d6fa8caf294774	d__Bacteria	p__Acidobacteriota	c__Acidobacteriae	o__Acidobacteriales	f__Acidobacteriales_unclassified	g__Acidobacteriales_unclassified	s__Acidobacteriales_unclassified
eeb0ef0966e6d7d9d82cc89ac2a81b8c	d__Bacteria	p__Acidobacteriota	c__Holophagae	o__Subgroup_7	f__Subgroup_7_unclassified	g__Subgroup_7_unclassified	s__Subgroup_7_unclassified
c0c5cc3471851013e75553b751f32421	d__Bacteria	p__Proteobacteria	c__Gammaproteobacteria	o__Burkholderiales	f__Nitrosomonadaceae	g__mle1-7	s__mle1-7_unclassified
06dd0b44be812643af81799194c5ee2e	d__Bacteria	p__Chloroflexi	c__AD3	o__AD3_unclassified	f__AD3_unclassified	g__AD3_unclassified	s__AD3_unclassified
0757636bbbf0f8dfba3b222984a0c115	d__Bacteria	p__Chloroflexi	c__Ktedonobacteria	o__Ktedonobacterales	f__Ktedonobacteraceae	g__HSB_OF53-F07	s__HSB_OF53-F07_unclassified
4a0c3ab4630c1256585025511dd85be2	d__Bacteria	p__Dependentiae	c__Babeliae	o__Babeliales	f__Vermiphilaceae	g__Vermiphilaceae_unclassified	s__Vermiphilaceae_unclassified
ed000a40dd78e7e433bb0ca0f534699b	d__Bacteria	p__Acidobacteriota	c__Holophagae	o__Subgroup_7	f__Subgroup_7_unclassified	g__Subgroup_7_unclassified	s__Subgroup_7_unclassified
accc0f52cdbc3b4bce8e323d91cc1d6b	d__Bacteria	p__Actinobacteriota	c__Acidimicrobiia	o__Acidimicrobiia_unclassified	f__Acidimicrobiia_unclassified	g__Acidimicrobiia_unclassified	s__Acidimicrobiia_unclassified
f0c6f0e46935bd149361e76881d60285	d__Bacteria	p__Proteobacteria	c__Alphaproteobacteria	o__Elsterales	f__Elsterales_unclassified	g__Elsterales_unclassified	s__Elsterales_unclassified
21c00c2586e713b9bc363adc0155ca42	d__Bacteria	p__Proteobacteria	c__Gammaproteobacteria	o__Chromatiales	f__Chromatiales_unclassified	g__Chromatiales_unclassified	s__Chromatiales_unclassified
45f0be7cdf065d483084c3a49023ac9b	d__Bacteria	p__FCPU426	c__FCPU426_unclassified	o__FCPU426_unclassified	f__FCPU426_unclassified	g__FCPU426_unclassified	s__FCPU426_unclassified
c0a524dcdbd65336fffe2081ed23b8d1	d__Bacteria	p__Chloroflexi	c__AD3	o__AD3_unclassified	f__AD3_unclassified	g__AD3_unclassified	s__AD3_unclassified
956aa0e02460a4b8fe3b2ac4ed300df1	d__Bacteria	p__NB1-j	c__NB1-j_unclassified	o__NB1-j_unclassified	f__NB1-j_unclassified	g__NB1-j_unclassified	s__NB1-j_unclassified
38a0d8608e4cd8ead4e376a7e366cd50	d__Bacteria	p__Actinobacteriota	c__Thermoleophilia	o__Gaiellales	f__Gaiellales_unclassified	g__Gaiellales_unclassified	s__Gaiellales_unclassified
ee0bb26155a9d66725581e178379fa16	d__Bacteria	p__Patescibacteria	c__Parcubacteria	o__Candidatus_Adlerbacteria	f__Candidatus_Adlerbacteria_unclassified	g__Candidatus_Adlerbacteria_unclassified	s__Candidatus_Adlerbacteria_unclassified
8aebc0f99a21e3a91da2089668cad6aa	d__Bacteria	p__Chloroflexi	c__AD3	o__AD3_unclassified	f__AD3_unclassified	g__AD3_unclassified	s__AD3_unclassified
afb0f7a4b72c49bbddb69273e5e827c9	d__Bacteria	p__Planctomycetota	c__Planctomycetes	o__Gemmatales	f__Gemmataceae	g__Gemmataceae_unclassified	s__Gemmataceae_unclassified
072950f0a2b93ec5e044cab5d88ec654	d__Bacteria	p__Acidobacteriota	c__Blastocatellia	o__Pyrinomonadales	f__Pyrinomonadaceae	g__RB41	s__RB41_unclassified
5ece0e8fa9f1cdeb4600ea5cc850d612	d__Bacteria	p__Proteobacteria	c__Alphaproteobacteria	o__Alphaproteobacteria_unclassified	f__Alphaproteobacteria_unclassified	g__Alphaproteobacteria_unclassified	s__Alphaproteobacteria_unclassified
9b0b3f35f2885c2724da641685db6a79	d__Bacteria	p__Firmicutes	c__Firmicutes_unclassified	o__Firmicutes_unclassified	f__Firmicutes_unclassified	g__Firmicutes_unclassified	s__Firmicutes_unclassified
d0c3e9e6642dcedf7817c30343da2fa9	d__Bacteria	p__Myxococcota	c__Myxococcia	o__Myxococcales	f__Anaeromyxobacteraceae	g__Anaeromyxobacter	s__Anaeromyxobacter_unclassified
066692753f0eba3189509f4bd0d18653	d__Bacteria	p__Chloroflexi	c__Ktedonobacteria	o__Ktedonobacterales	f__Ktedonobacteraceae	g__G12-WMSP1	s__G12-WMSP1_unclassified
3784956b0c3f578493282e0cb8d9187c	d__Bacteria	p__Patescibacteria	c__Parcubacteria	o__Parcubacteria_unclassified	f__Parcubacteria_unclassified	g__Parcubacteria_unclassified	s__Parcubacteria_unclassified
1edf0fa674942b7dd2fc5d73d6268d91	d__Bacteria	p__Acidobacteriota	c__Acidobacteriia	o__Acidobacteriotales	f__Acidobacteriotales_unclassified	g__Acidobacteriotales_unclassified	s__Acidobacteriotales_unclassified
f0e07a0995a637ef1418e2c99bb0fd6a	d__Bacteria	p__Proteobacteria	c__Gammaproteobacteria	o__Gammaproteobacteria_Incertae_Sedis	f__Unknown_Family	g__Acidibacter	s__Acidibacter_unclassified
f0cec481ae209b340f66255205c17c67	d__Bacteria	p__Methylomirabilota	c__Methylomirabilia	o__Rokubacteriales	f__Rokubacteriales_unclassified	g__Rokubacteriales_unclassified	s__Rokubacteriales_unclassified
f0ea64a309059bf8809bcfc1072cac2a	d__Bacteria	p__Dependentiae	c__Babeliae	o__Babeliales	f__Babeliales_unclassified	g__Babeliales_unclassified	s__Babeliales_unclassified
ded0ba781213f5f32ce00dd3001a9668	d__Bacteria	p__Elusimicrobiota	c__Lineage_IIa	o__Lineage_IIa_unclassified	f__Lineage_IIa_unclassified	g__Lineage_IIa_unclassified	s__Lineage_IIa_unclassified
3654711b0e2ba4d3b388e3d2aec44410	d__unclassified	p__unclassified	c__unclassified	o__unclassified	f__unclassified	g__unclassified	s__unclassified
faa0d9d53377b724e57a79073c7cfe2c	d__Bacteria	p__Proteobacteria	c__Proteobacteria_unclassified	o__Proteobacteria_unclassified	f__Proteobacteria_unclassified	g__Proteobacteria_unclassified	s__Proteobacteria_unclassified
4bfef0fc01aa6b5db397a4e1dd2d2543	d__Bacteria	p__Planctomycetota	c__Planctomycetes	o__Planctomycetales	f__Gimesiaceae	g__Gimesiaceae_unclassified	s__Gimesiaceae_unclassified
8f0b67c90110247da28e8a719d69f05e	d__Bacteria	p__Methylomirabilota	c__Methylomirabilia	o__Rokubacteriales	f__Rokubacteriales_unclassified	g__Rokubacteriales_unclassified	s__Rokubacteriales_unclassified
fc0d126d26b21761d4272f8cbdf00cce	d__unclassified	p__unclassified	c__unclassified	o__unclassified	f__unclassified	g__unclassified	s__unclassified
315ea0e03a6402eea3844f6f1e5c4131	d__Bacteria	p__Nitrospirota	c__Nitrospiria	o__Nitrospirales	f__Nitrospiraceae	g__Nitrospira	s__Nitrospira_unclassified
2271218dd0d950d7b3af1e5574fa0018	d__Bacteria	p__Acidobacteriota	c__Acidobacteriae	o__Bryobacterales	f__Bryobacteraceae	g__Bryobacter	s__Bryobacter_unclassified
1801a0df4f75d3d195965042b4a5d0a9	d__Bacteria	p__Verrucomicrobiota	c__Verrucomicrobiae	o__Verrucomicrobiae_unclassified	f__Verrucomicrobiae_unclassified	g__Verrucomicrobiae_unclassified	s__Verrucomicrobiae_unclassified
f0ff6ba9a6ad29b5d0772b8edf89b796	d__Bacteria	p__Chloroflexi	c__AD3	o__AD3_unclassified	f__AD3_unclassified	g__AD3_unclassified	s__AD3_unclassified
18769f0dab65349ef411aeade7aa0cb4	d__Bacteria	p__Proteobacteria	c__Alphaproteobacteria	o__Micropepsales	f__Micropepsaceae	g__Micropepsaceae_unclassified	s__Micropepsaceae_unclassified
4d00f7409bef70da4888b5a767d21c2b	d__Bacteria	p__Verrucomicrobiota	c__Verrucomicrobiae	o__Chthoniobacterales	f__Chthoniobacteraceae	g__Candidatus_Udaeobacter	s__Candidatus_Udaeobacter_unclassified
6901372758e0bfaeca8f03c52334dba4	d__Bacteria	p__Chloroflexi	c__AD3	o__AD3_unclassified	f__AD3_unclassified	g__AD3_unclassified	s__AD3_unclassified
7423c0dd2a1a4afcf30f08fe9104ac9c	d__unclassified	p__unclassified	c__unclassified	o__unclassified	f__unclassified	g__unclassified	s__unclassified
bfddff0a72cf1bb83322d465783bee2b	d__Bacteria	p__Chloroflexi	c__AD3	o__AD3_unclassified	f__AD3_unclassified	g__AD3_unclassified	s__AD3_unclassified
6dc0a8c02b5ad39eeca1fe12f045cd5c	d__Bacteria	p__Planctomycetota	c__Planctomycetes	o__Pirellulales	f__Pirellulaceae	g__Pirellulaceae_unclassified	s__Pirellulaceae_unclassified
5efa0b9955e3c2d4a4de6d41e5b4f73d	d__Bacteria	p__Planctomycetota	c__Planctomycetes	o__Gemmatales	f__Gemmataceae	g__Gemmataceae_unclassified	s__Gemmataceae_unclassified
ce0d140318db083d1e953bf705e0d32e	d__Bacteria	p__Chloroflexi	c__Ktedonobacteria	o__Ktedonobacterales	f__Ktedonobacteraceae	g__1921-3	s__1921-3_unclassified
e0e1d5ceca57d29fbec9db910b87f480	d__Bacteria	p__Planctomycetota	c__OM190	o__OM190_unclassified	f__OM190_unclassified	g__OM190_unclassified	s__OM190_unclassified
67bab0a329231f28935d064976ba3e4e	d__Bacteria	p__Chloroflexi	c__KD4-96	o__KD4-96_unclassified	f__KD4-96_unclassified	g__KD4-96_unclassified	s__KD4-96_unclassified
6a0f37d8d14fbc82d31e6c1c0a111025	d__Bacteria	p__FCPU426	c__FCPU426_unclassified	o__FCPU426_unclassified	f__FCPU426_unclassified	g__FCPU426_unclassified	s__FCPU426_unclassified
54b0f5651dd936671bcfeba5eb386b3b	d__Bacteria	p__Actinobacteriota	c__Actinobacteria	o__Pseudonocardiales	f__Pseudonocardiaceae	g__Pseudonocardia	s__Pseudonocardia_unclassified
6758b0ad763a84d5250c544961af8ada	d__Bacteria	p__Actinobacteriota	c__Thermoleophilia	o__Gaiellales	f__Gaiellales_unclassified	g__Gaiellales_unclassified	s__Gaiellales_unclassified
9f00f0aca888a4d5ed18ea980b8ecda4	d__Bacteria	p__Methylomirabilota	c__Methylomirabilia	o__Rokubacteriales	f__Rokubacteriales_unclassified	g__Rokubacteriales_unclassified	s__Rokubacteriales_unclassified
eed0af607aa7df794c26a26262769a79	d__Bacteria	p__Actinobacteriota	c__Actinobacteriota	o__Actinobacteriota_unclassified	f__Actinobacteriota_unclassified	g__Actinobacteriota_unclassified	s__Actinobacteriota_unclassified
159f0d220929c9be78c29ad377ad7904	d__unclassified	p__unclassified	c__unclassified	o__unclassified	f__unclassified	g__unclassified	s__unclassified
268c0da16764a72f7aeed9cec197eb56	d__unclassified	p__unclassified	c__unclassified	o__unclassified	f__unclassified	g__unclassified	s__unclassified
bf0a553269d087f38d025deaf3ecd2db	d__Bacteria	p__Verrucomicrobiota	c__Chlamydiae	o__Chlamydiales	f__Parachlamydiaceae	g__Neochlamydia	s__Neochlamydia_unclassified
8aac0f01c522bfa513a50667ab1db10d	d__Bacteria	p__Acidobacteriota	c__Acidobacteriae	o__Subgroup_2	f__Subgroup_2_unclassified	g__Subgroup_2_unclassified	s__Subgroup_2_unclassified
43d0d7834d1d09895a3c2fa9b9584d1d	d__Bacteria	p__Firmicutes	c__Firmicutes_unclassified	o__Firmicutes_unclassified	f__Firmicutes_unclassified	g__Firmicutes_unclassified	s__Firmicutes_unclassified
845d0b2685f86679520bec77fb3f9e3d	d__Bacteria	p__Myxococcota	c__Polyangia	o__Polyangiales	f__Polyangiaceae	g__Pajaroellobacter	s__Pajaroellobacter_unclassified
2bd0e2d85a63e3427a8c2279223bb765	d__Bacteria	p__Bdellovibrionota	c__Oligoflexia	o__0319-6G20	f__0319-6G20_unclassified	g__0319-6G20_unclassified	s__0319-6G20_unclassified
bea0c0532dd7b2db5fbcf9dfe74bce29	d__Bacteria	p__Chloroflexi	c__Ktedonobacteria	o__Ktedonobacterales	f__JG30-KF-AS9	g__JG30-KF-AS9_unclassified	s__JG30-KF-AS9_unclassified
807da0bbc577a0680de59a5a9928969e	d__Bacteria	p__Methylomirabilota	c__Methylomirabilia	o__Rokubacteriales	f__Rokubacteriales_unclassified	g__Rokubacteriales_unclassified	s__Rokubacteriales_unclassified
6837d0e6c01cf0dbb5183e9c9f57e92c	d__Bacteria	p__Chloroflexi	c__Ktedonobacteria	o__Ktedonobacterales	f__Ktedonobacteraceae	g__1921-2	s__1921-2_unclassified
043516ee0fdaeb5b8a4f2307d7d09ca7	d__Bacteria	p__Proteobacteria	c__Alphaproteobacteria	o__Elsterales	f__Elsterales_unclassified	g__Elsterales_unclassified	s__Elsterales_unclassified
ec0e98bb30090985ddb7b598db3808c4	d__Bacteria	p__Chloroflexi	c__Ktedonobacteria	o__Ktedonobacterales	f__Ktedonobacteraceae	g__HSB_OF53-F07	s__HSB_OF53-F07_unclassified
9c0f50c1eecece9bbfe67f3b6269e566	d__Bacteria	p__Planctomycetota	c__Planctomycetes	o__Gemmatales	f__Gemmataceae	g__Gemmataceae_unclassified	s__Gemmataceae_unclassified
ea0cf843533b95ae826bac218fb0bfd6	d__Bacteria	p__Bacteroidota	c__Bacteroidia	o__Sphingobacteriales	f__env.OPS_17	g__env.OPS_17_unclassified	s__env.OPS_17_unclassified
422a0d2cdc8dde50d57af0cdc09649d5	d__Bacteria	p__Planctomycetota	c__Planctomycetes	o__Gemmatales	f__Gemmataceae	g__Gemmataceae_unclassified	s__Gemmataceae_unclassified
12f0d534dbf5ef3b85179b5a7dcbcff2	d__Bacteria	p__Proteobacteria	c__Gammaproteobacteria	o__Diplorickettsiales	f__Diplorickettsiaceae	g__Diplorickettsiaceae_unclassified	s__Diplorickettsiaceae_unclassified
34b0eff9246c15f2db15582397c643e1	d__Bacteria	p__Proteobacteria	c__Gammaproteobacteria	o__Burkholderiales	f__A21b	g__A21b_unclassified	s__A21b_unclassified
883c0b59b9f974c1c3573df9097582f1	d__Bacteria	p__Armatimonadota	c__Chthonomonadetes	o__Chthonomonadales	f__Chthonomonadales_unclassified	g__Chthonomonadales_unclassified	s__Chthonomonadales_unclassified
0fcae0a2b41281cc69b40c6ee84d87c2	d__Bacteria	p__Acidobacteriota	c__Acidobacteriae	o__Subgroup_2	f__Subgroup_2_unclassified	g__Subgroup_2_unclassified	s__Subgroup_2_unclassified
834755e0e63c24a9da99070ea408b270	d__Bacteria	p__Patescibacteria	c__Parcubacteria	o__Candidatus_Kaiserbacteria	f__Candidatus_Kaiserbacteria_unclassified	g__Candidatus_Kaiserbacteria_unclassified	s__Candidatus_Kaiserbacteria_unclassified
ec0c5363e3c40aa11b03fd72175cd60d	d__Bacteria	p__Gemmatimonadota	c__Gemmatimonadetes	o__Gemmatimonadales	f__Gemmatimonadaceae	g__Gemmatimonadaceae_unclassified	s__Gemmatimonadaceae_unclassified
521b0f098ee0ddb6a91c5824cd6fe9fa	d__Bacteria	p__Myxococcota	c__Polyangia	o__Haliangiales	f__Haliangiaceae	g__Haliangium	s__Haliangium_unclassified
b0a8bec8fbde9ae6c6cf6316c69086d3	d__Bacteria	p__Acidobacteriota	c__Acidobacteriae	o__Subgroup_2	f__Subgroup_2_unclassified	g__Subgroup_2_unclassified	s__Subgroup_2_unclassified
0130802228d0f4f2d4388b628a536ea6	d__Bacteria	p__Thermotogota	c__Thermotogota	o__Thermotogota_unclassified	f__Thermotogota_unclassified	g__Thermotogota_unclassified	s__Thermotogota_unclassified
f0cb859e6484f5381fd95c6d8d49efc3	d__Bacteria	p__Acidobacteriota	c__Acidobacteriae	o__Bryobacterales	f__Bryobacteraceae	g__Bryobacter	s__Bryobacter_unclassified
8e00ff52b76a12fd0e62ab08a7667074	d__unclassified	p__unclassified	c__unclassified	o__unclassified	f__unclassified	g__unclassified	s__unclassified
52f0e16107fbff2207926777dc0ea9a6	d__Bacteria	p__WPS-2	c__WPS-2_unclassified	o__WPS-2_unclassified	f__WPS-2_unclassified	g__WPS-2_unclassified	s__WPS-2_unclassified
8eebaa0bcb9e8746ea45957f068abd3f	d__Bacteria	p__Proteobacteria	c__Betaproteobacteria	o__Nitrosomonadales	f__Nitrosomonadaceae	g__Nitrosovibrio	s__uncultured_Nitrosovibrio_sp.
b0fd5f76ce3058e3a97ea124f27883bb	d__Bacteria	p__Acidobacteriota	c__Acidobacteriae	o__Subgroup_2	f__Subgroup_2_unclassified	g__Subgroup_2_unclassified	s__Subgroup_2_unclassified
ab0dc41a2d0656a6967c6c7700c85df4	d__Bacteria	p__Planctomycetota	c__Planctomycetia	o__Planctomycetia_unclassified	f__Planctomycetia_unclassified	g__Planctomycetia_unclassified	s__Planctomycetia_unclassified
2ea0b8aa9fba7e7830e82458b8ad8203	d__Bacteria	p__Proteobacteria	c__Gammaproteobacteria	o__Coxiellales	f__Coxiellaceae	g__Coxiella	s__Coxiella_unclassified
a0b5ee6436807876b99f6e2c035f5453	d__unclassified	p__unclassified	c__unclassified	o__unclassified	f__unclassified	g__unclassified	s__unclassified
bd0ecad0ac9b9058181dfed34e4493bf	d__Bacteria	p__Patescibacteria	c__Microgenomatia	o__Candidatus_Pacebacteria	f__Candidatus_Pacebacteria_unclassified	g__Candidatus_Pacebacteria_unclassified	s__Candidatus_Pacebacteria_unclassified
d0d743c2f510081191d38506ca2880db	d__Bacteria	p__Verrucomicrobiota	c__Verrucomicrobiae	o__Pedosphaerales	f__Pedosphaeraceae	g__Pedosphaeraceae_unclassified	s__Pedosphaeraceae_unclassified
e0cb3ec21e2a2854ea3b704a6a341a35	d__Bacteria	p__Verrucomicrobiota	c__Verrucomicrobiae	o__Chthoniobacterales	f__Chthoniobacteraceae	g__Candidatus_Udaeobacter	s__Candidatus_Udaeobacter_unclassified
6129bdfe0d849741db6274fffe9360b4	d__Bacteria	p__Verrucomicrobiota	c__Omnitrophia	o__Omnitrophales	f__Omnitrophaceae	g__Candidatus_Omnitrophus	s__Candidatus_Omnitrophus_unclassified
3908443e0b1eedb33dad7daf6f8d66d2	d__Bacteria	p__Campylobacterota	c__Campylobacteria	o__Campylobacterales	f__Campylobacteraceae	g__Campylobacter	s__Campylobacter_unclassified
6a0b1dc57661dfc84c3856e1812616ff	d__Bacteria	p__Planctomycetota	c__Planctomycetes	o__Gemmatales	f__Gemmataceae	g__Gemmataceae_unclassified	s__Gemmataceae_unclassified
d0ffcb4cb918c1f5772f544f02284ce5	d__Bacteria	p__Firmicutes	c__Bacilli	o__Paenibacillales	f__Paenibacillaceae	g__Paenibacillus	s__Paenibacillus_unclassified
f0fe4ca0a0fd167809ad51b7535765e9	d__Bacteria	p__Dependentiae	c__Babeliae	o__Babeliales	f__UBA12409	g__UBA12409_unclassified	s__UBA12409_unclassified
97a0b9154e068b624cf42251dcf9c438	d__Bacteria	p__Actinobacteriota	c__Acidimicrobiia	o__IMCC26256	f__IMCC26256_unclassified	g__IMCC26256_unclassified	s__IMCC26256_unclassified
3aa0fd737b5cbbda414b5f7df7b73d85	d__Bacteria	p__Planctomycetota	c__Planctomycetes	o__Gemmatales	f__Gemmataceae	g__Gemmataceae_unclassified	s__Gemmataceae_unclassified
f0fadc389e5c4ed334bfacadb322345e	d__Bacteria	p__Proteobacteria	c__Alphaproteobacteria	o__Rhizobiales	f__Bradyrhizobiaceae	g__Bradyrhizobiaceae_unclassified	s__Bradyrhizobiaceae_unclassified
21045e00ca9d92f2e22748f49e4a332e	d__Bacteria	p__Acidobacteriota	c__Acidobacteriae	o__Acidobacteriales	f__Acidobacteriales_unclassified	g__Acidobacteriales_unclassified	s__Acidobacteriales_unclassified
790ad00bfeb9fababb1b6f591ac1adc0	d__Bacteria	p__WPS-2	c__WPS-2_unclassified	o__WPS-2_unclassified	f__WPS-2_unclassified	g__WPS-2_unclassified	s__WPS-2_unclassified
3dc0a1587af72625b55402a080d7e345	d__Bacteria	p__Verrucomicrobiota	c__Chlamydiae	o__Chlamydiales	f__Parachlamydiaceae	g__Neochlamydia	s__Neochlamydia_unclassified
8fe0c69009bd99e5d7de1e4a85b65b5d	d__Bacteria	p__Entotheonellaeota	c__Entotheonellia	o__Entotheonellales	f__Entotheonellaceae	g__Entotheonellaceae_unclassified	s__Entotheonellaceae_unclassified
b0a6e60e14927a2c9fa4a32e7b32fe25	d__Bacteria	p__Verrucomicrobiota	c__Verrucomicrobiae	o__Methylacidiphilales	f__Methylacidiphilaceae	g__Methylacidiphilaceae_unclassified	s__Methylacidiphilaceae_unclassified
cad0b1a6b49ecc060d84300b08e0941f	d__Bacteria	p__Planctomycetota	c__Planctomycetes	o__Gemmatales	f__Gemmataceae	g__Gemmataceae_unclassified	s__Gemmataceae_unclassified
08db0d49ed99f5dc99d469ba6a604648	d__Bacteria	p__Acidobacteriota	c__Acidobacteriae	o__Subgroup_2	f__Subgroup_2_unclassified	g__Subgroup_2_unclassified	s__Subgroup_2_unclassified
12c0a07af572a0895ba10d9628c03847	d__Bacteria	p__Actinobacteriota	c__Actinobacteriota	o__Actinobacteriota_unclassified	f__Actinobacteriota_unclassified	g__Actinobacteriota_unclassified	s__Actinobacteriota_unclassified
142e0dbe636d359ddbb90e9fc95f11be	d__unclassified	p__unclassified	c__unclassified	o__unclassified	f__unclassified	g__unclassified	s__unclassified
7026d0d35db2f6d5516d8c36cd8a5a70	d__Bacteria	p__Cyanobacteria	c__Vampirivibrionia	o__Obscuribacterales	f__Obscuribacteraceae	g__Obscuribacteraceae_unclassified	s__Obscuribacteraceae_unclassified
ca0a29f3768d0a8e49f3c6f9c3b05a79	d__Bacteria	p__Chloroflexi	c__AD3	o__AD3_unclassified	f__AD3_unclassified	g__AD3_unclassified	s__AD3_unclassified
bf0dd69fba32534e2ca8c9ef9dc64fcd	d__Bacteria	p__Planctomycetota	c__Planctomycetes	o__Isosphaerales	f__Isosphaeraceae	g__Isosphaeraceae_unclassified	s__Isosphaeraceae_unclassified
b0e803b1f8627e29c0029103f451d6f9	d__Bacteria	p__Proteobacteria	c__Alphaproteobacteria	o__Rhizobiales	f__Hyphomicrobiaceae	g__Rhodoplanes	s__uncultured_Rhodoplanes_sp.
70367a0f2dc7ce58f090f249557362b1	d__Bacteria	p__Acidobacteriota	c__Subgroup_22	o__Subgroup_22_unclassified	f__Subgroup_22_unclassified	g__Subgroup_22_unclassified	s__Subgroup_22_unclassified
96bd0fe984fc882cc18feeefd3aec356	d__Bacteria	p__Myxococcota	c__Polyangia	o__Polyangiales	f__Polyangiaceae	g__Pajaroellobacter	s__Pajaroellobacter_unclassified
fa0b9f81ccc8938acc374b502e5e3755	d__Bacteria	p__Chloroflexi	c__AD3	o__AD3_unclassified	f__AD3_unclassified	g__AD3_unclassified	s__AD3_unclassified
4c0f3cc5d95e61194f923b46e02e67b9	d__Bacteria	p__Gemmatimonadota	c__Gemmatimonadetes	o__Gemmatimonadales	f__Gemmatimonadaceae	g__Gemmatimonas	s__Gemmatimonas_unclassified
be0a1bc0cd19d4331d38f163cf901554	d__Bacteria	p__Verrucomicrobiota	c__Omnitrophia	o__Omnitrophales	f__Omnitrophaceae	g__Candidatus_Omnitrophus	s__Candidatus_Omnitrophus_unclassified
570e0f46aebccb4a72bfb551da718053	d__Bacteria	p__Proteobacteria	c__Gammaproteobacteria	o__Burkholderiales	f__SC-I-84	g__SC-I-84_unclassified	s__SC-I-84_unclassified
01724231c0bc501fb9dc6788b90d06fc	d__Bacteria	p__Elusimicrobiota	c__Lineage_IIb	o__Lineage_IIb_unclassified	f__Lineage_IIb_unclassified	g__Lineage_IIb_unclassified	s__Lineage_IIb_unclassified
f0f70a2bb286c8d7cde24ed537e5b7fb	d__Bacteria	p__Myxococcota	c__Polyangia	o__Haliangiales	f__Haliangiaceae	g__Haliangium	s__Haliangium_unclassified
674770f00f028939ac40748c66d1ef0c	d__Bacteria	p__Planctomycetota	c__Planctomycetes	o__Gemmatales	f__Gemmataceae	g__Gemmataceae_unclassified	s__Gemmataceae_unclassified
2340d0ea6fd3c3b065699140a3726319	d__Bacteria	p__Actinobacteriota	c__Actinobacteria	o__Micrococcales	f__Micrococcaceae	g__Rothia	s__Rothia_unclassified
0047f0ba111651a077e83266848bff1e	d__Bacteria	p__Nitrospirota	c__Nitrospiria	o__Nitrospirales	f__Nitrospiraceae	g__Nitrospira	s__Nitrospira_unclassified
2f0d67a48fcf3967a9bb1d35e85ee84e	d__Bacteria	p__Desulfobacterota	c__Desulfobacterota_unclassified	o__Desulfobacterota_unclassified	f__Desulfobacterota_unclassified	g__Desulfobacterota_unclassified	s__Desulfobacterota_unclassified
a0e9b8c72a3eecb3e90629f73988e09b	d__Bacteria	p__Planctomycetota	c__Planctomycetes	o__Gemmatales	f__Gemmataceae	g__Gemmataceae_unclassified	s__Gemmataceae_unclassified
37d0b2bef39a17cce133ce42277a6048	d__Bacteria	p__Acidobacteriota	c__Thermoanaerobaculia	o__Thermoanaerobaculales	f__Thermoanaerobaculaceae	g__Subgroup_10	s__Subgroup_10_unclassified
f0ab80b44069eafda46f485793377911	d__Bacteria	p__Acidobacteriota	c__Acidobacteriota_unclassified	o__Acidobacteriota_unclassified	f__Acidobacteriota_unclassified	g__Acidobacteriota_unclassified	s__Acidobacteriota_unclassified
bf0d67fcc30bbab12277459aa6457a0f	d__Bacteria	p__Actinobacteriota	c__Thermoleophilia	o__Gaiellales	f__Gaiellales_unclassified	g__Gaiellales_unclassified	s__Gaiellales_unclassified
b0cc3d5b65f5023f196310019026a485	d__unclassified	p__unclassified	c__unclassified	o__unclassified	f__unclassified	g__unclassified	s__unclassified
c0ce4f3005c9b065adc1f81f0244d297	d__Bacteria	p__Proteobacteria	c__Deltaproteobacteria	o__Deltaproteobacteria_unclassified	f__Deltaproteobacteria_unclassified	g__Deltaproteobacteria_unclassified	s__Deltaproteobacteria_unclassified
0b0ba2c733f49dfc1499bb3b91a612cc	d__Bacteria	p__Myxococcota	c__Polyangia	o__Haliangiales	f__Haliangiaceae	g__Haliangium	s__Haliangium_unclassified
aff00ac0daabf64dad0700879f29a128	d__Bacteria	p__Proteobacteria	c__Gammaproteobacteria	o__Burkholderiales	f__Nitrosomonadaceae	g__Ellin6067	s__Ellin6067_unclassified
263ce0b4a49ea9181b13b264dcf91065	d__Bacteria	p__Actinobacteriota	c__Thermoleophilia	o__Solirubrobacterales	f__Solirubrobacterales_unclassified	g__Solirubrobacterales_unclassified	s__Solirubrobacterales_unclassified
e0bd52ef4afc99a5c3c4e77bc9872279	d__Bacteria	p__Candidatus_Parcubacteria	c__Candidatus_Parcubacteria_unclassified	o__Candidatus_Parcubacteria_unclassified	f__Candidatus_Parcubacteria_unclassified	g__Candidatus_Parcubacteria_unclassified	s__Candidatus_Parcubacteria_unclassified
33ac0d825f9fc07d57e0c78bfef66755	d__Bacteria	p__Verrucomicrobiota	c__Chlamydiae	o__Chlamydiales	f__Simkaniaceae	g__Simkaniaceae_unclassified	s__Simkaniaceae_unclassified
149968f0b254c47f7a9c51e561d7f8d6	d__Bacteria	p__Proteobacteria	c__Alphaproteobacteria	o__Acetobacterales	f__Acetobacteraceae	g__Acetobacteraceae_unclassified	s__Acetobacteraceae_unclassified
9f00a8ce7da17d9ae7ab132b1d5dc243	d__Bacteria	p__Acidobacteriota	c__Subgroup_22	o__Subgroup_22_unclassified	f__Subgroup_22_unclassified	g__Subgroup_22_unclassified	s__Subgroup_22_unclassified
6b0bb1e68d0392a3db2c00c520f83d21	d__Bacteria	p__Bacteroidota	c__Bacteroidia	o__Sphingobacteriales	f__Sphingobacteriaceae	g__Mucilaginibacter	s__Mucilaginibacter_unclassified
1b0cd6861e2d4638a143e3c668b0715c	d__Bacteria	p__Firmicutes	c__Clostridia	o__Monoglobales	f__Monoglobaceae	g__Monoglobus	s__Monoglobus_unclassified
96b00abf8bc3a8b35777fdf4baa74a9d	d__Bacteria	p__Firmicutes	c__Clostridia	o__Oscillospirales	f__Ruminococcaceae	g__Ruminococcus	s__Ruminococcus_unclassified
b0cb09a726872647465955fe4284d806	d__Bacteria	p__Actinobacteriota	c__Thermoleophilia	o__Gaiellales	f__Gaiellales_unclassified	g__Gaiellales_unclassified	s__Gaiellales_unclassified
4a0cad8980c1c572fe57282d576da1e6	d__Bacteria	p__Myxococcota	c__Polyangia	o__Polyangiales	f__Polyangiaceae	g__Pajaroellobacter	s__Pajaroellobacter_unclassified
343d0ea3e5d825b4fe5528d87bd947e1	d__Bacteria	p__Myxococcota	c__Polyangia	o__Polyangiales	f__BIrii41	g__BIrii41_unclassified	s__BIrii41_unclassified
7c0b0f2e361e42169a8d5d6aee3fd0cf	d__Bacteria	p__Elusimicrobiota	c__Lineage_IIb	o__Lineage_IIb_unclassified	f__Lineage_IIb_unclassified	g__Lineage_IIb_unclassified	s__Lineage_IIb_unclassified
747fde0e851b14176cc0e64bb5e63028	d__Bacteria	p__Chloroflexi	c__JG30-KF-CM66	o__JG30-KF-CM66_unclassified	f__JG30-KF-CM66_unclassified	g__JG30-KF-CM66_unclassified	s__JG30-KF-CM66_unclassified
12b0ce16fb60c11534ed594163d06b73	d__Bacteria	p__RCP2-54	c__RCP2-54_unclassified	o__RCP2-54_unclassified	f__RCP2-54_unclassified	g__RCP2-54_unclassified	s__RCP2-54_unclassified
cfa0b7cb68b21384a77212ddf8f55a06	d__Bacteria	p__WPS-2	c__WPS-2_unclassified	o__WPS-2_unclassified	f__WPS-2_unclassified	g__WPS-2_unclassified	s__WPS-2_unclassified
59541976ebcf0fa0e823b1124ed042fb	d__Bacteria	p__Firmicutes	c__Clostridia	o__Lachnospirales	f__Lachnospiraceae	g__Fusicatenibacter	s__Fusicatenibacter_unclassified
5fac0bb4ce1791023412ce6ede662ed9	d__Bacteria	p__Methylomirabilota	c__Methylomirabilia	o__Rokubacteriales	f__Rokubacteriales_unclassified	g__Rokubacteriales_unclassified	s__Rokubacteriales_unclassified
66c00fa62bd407f64553be2fbd58c35f	d__Bacteria	p__Proteobacteria	c__Alphaproteobacteria	o__Rhodospirillales	f__Rhodospirillaceae	g__Aliidongia	s__Aliidongia_dinghuensis
d0f081c696ae373494149e5c6c50f3a8	d__Bacteria	p__Planctomycetota	c__Planctomycetes	o__Gemmatales	f__Gemmataceae	g__Gemmataceae_unclassified	s__Gemmataceae_unclassified
e0f1c4d6a43e5eb803ce66bb08eea37c	d__Bacteria	p__Actinobacteriota	c__Thermoleophilia	o__Gaiellales	f__Gaiellales_unclassified	g__Gaiellales_unclassified	s__Gaiellales_unclassified
a0b3b8dd03e77d07a8cccfc7bd62b2c8	d__Bacteria	p__Actinobacteriota	c__Actinobacteria	o__Frankiales	f__Acidothermaceae	g__Acidothermus	s__Acidothermus_unclassified
dbb00e542f3d0e791d7f7b83cabf7284	d__Bacteria	p__Desulfobacterota	c__Desulfobacterota_unclassified	o__Desulfobacterota_unclassified	f__Desulfobacterota_unclassified	g__Desulfobacterota_unclassified	s__Desulfobacterota_unclassified
22d0ddf8eabcf5722d915a72ddb98fff	d__Bacteria	p__Methylomirabilota	c__Methylomirabilia	o__Rokubacteriales	f__Rokubacteriales_unclassified	g__Rokubacteriales_unclassified	s__Rokubacteriales_unclassified
e0d1f7f18aeedd18015999d3507b755f	d__Bacteria	p__Chloroflexi	c__AD3	o__AD3_unclassified	f__AD3_unclassified	g__AD3_unclassified	s__AD3_unclassified
2d0d7465209901a9d5ba42500258ce5c	d__Bacteria	p__Proteobacteria	c__Alphaproteobacteria	o__Dongiales	f__Dongiaceae	g__Dongia	s__Dongia_unclassified
e0f77fed98144b67137d568079f5e484	d__Bacteria	p__Acidobacteriota	c__Acidobacteriota_unclassified	o__Acidobacteriota_unclassified	f__Acidobacteriota_unclassified	g__Acidobacteriota_unclassified	s__Acidobacteriota_unclassified
300e00fdab6cc00dfc3c868dc538ce86	d__Bacteria	p__Firmicutes	c__Firmicutes_unclassified	o__Firmicutes_unclassified	f__Firmicutes_unclassified	g__Firmicutes_unclassified	s__Firmicutes_unclassified
62187dc00a7dd9f5e1d09a7b23ed4808	d__Bacteria	p__Chloroflexi	c__Ktedonobacteria	o__Ktedonobacterales	f__Ktedonobacteraceae	g__HSB_OF53-F07	s__HSB_OF53-F07_unclassified
8a0f71427c5f71d69831e681d7ed4191	d__Bacteria	p__Bacteroidota	c__Bacteroidia	o__Chitinophagales	f__Chitinophagaceae	g__Terrimonas	s__Terrimonas_unclassified
090737195b0b2535d3d5fc925b7872c9	d__Bacteria	p__Verrucomicrobiota	c__Verrucomicrobiae	o__Chthoniobacterales	f__Chthoniobacteraceae	g__Candidatus_Udaeobacter	s__Candidatus_Udaeobacter_unclassified
7ee0d6322c59afdc2eb234798701c798	d__unclassified	p__unclassified	c__unclassified	o__unclassified	f__unclassified	g__unclassified	s__unclassified
8a0c34a4f4b59fa0192ed8bb9d986ed0	d__Bacteria	p__Gemmatimonadota	c__Gemmatimonadota_unclassified	o__Gemmatimonadota_unclassified	f__Gemmatimonadota_unclassified	g__Gemmatimonadota_unclassified	s__Gemmatimonadota_unclassified
2b0b0d29133c94929b5d83946101abeb	d__Bacteria	p__Acidobacteriota	c__Acidobacteriae	o__Subgroup_2	f__Subgroup_2_unclassified	g__Subgroup_2_unclassified	s__Subgroup_2_unclassified
2f0bf43b8e02f46b8de35779ab372e1e	d__Bacteria	p__Planctomycetota	c__Planctomycetes	o__Gemmatales	f__Gemmataceae	g__Gemmataceae_unclassified	s__Gemmataceae_unclassified
a0a57f985c264f5648d8c9442d6d9c60	d__Bacteria	p__Verrucomicrobiota	c__Chlamydiae	o__Chlamydiales	f__Simkaniaceae	g__Simkaniaceae_unclassified	s__Simkaniaceae_unclassified
39fc0c8c83083d12637285daf03fb905	d__Bacteria	p__Chloroflexi	c__AD3	o__AD3_unclassified	f__AD3_unclassified	g__AD3_unclassified	s__AD3_unclassified
4d0fa57714d26390b444a8b51d971a2c	d__Bacteria	p__Actinobacteriota	c__Thermoleophilia	o__Gaiellales	f__Gaiellales_unclassified	g__Gaiellales_unclassified	s__Gaiellales_unclassified
cf0a985f43a5de1f819d26f83ddd42e1	d__Bacteria	p__Bdellovibrionota	c__Oligoflexia	o__Silvanigrellales	f__Silvanigrellaceae	g__Silvanigrella	s__Silvanigrella_unclassified
acd00d2dfd27c5597d273b90a2ede4f3	d__Bacteria	p__Gemmatimonadota	c__Gemmatimonadetes	o__Gemmatimonadales	f__Gemmatimonadaceae	g__Gemmatimonadaceae_unclassified	s__Gemmatimonadaceae_unclassified
ace0ca9623161885da65a82e53309cb4	d__Bacteria	p__Methylomirabilota	c__Methylomirabilia	o__Rokubacteriales	f__Rokubacteriales_unclassified	g__Rokubacteriales_unclassified	s__Rokubacteriales_unclassified
d0e4d7c5a1dc8702297d7dfef6779a1d	d__Bacteria	p__Gemmatimonadota	c__Gemmatimonadetes	o__Gemmatimonadales	f__Gemmatimonadaceae	g__Gemmatimonas	s__Gemmatimonas_unclassified
05256ead0c3ad8bd75f671e7dcc17ae8	d__Bacteria	p__Nitrospirota	c__Nitrospiria	o__Nitrospirales	f__Nitrospiraceae	g__Nitrospira	s__Nitrospira_unclassified
23e0f5c8f24db55f47132fa2d438fbc0	d__Bacteria	p__Proteobacteria	c__Deltaproteobacteria	o__Syntrophobacterales	f__Syntrophobacteraceae	g__Syntrophobacteraceae_unclassified	s__Syntrophobacteraceae_unclassified
b0ae21f92332f46a122d758dc92f3218	d__Bacteria	p__Bacteroidota	c__Ignavibacteria	o__SJA-28	f__SJA-28_unclassified	g__SJA-28_unclassified	s__SJA-28_unclassified
e0fd2e68eb40ae30ca50e649de492ec1	d__Bacteria	p__Nitrospirota	c__Nitrospira	o__Nitrospirales	f__Nitrospiraceae	g__Nitrospira	s__uncultured_Nitrospira_sp.
bfd0da33f73d96aed0db3fa7dcfc765b	d__Bacteria	p__Acidobacteriota	c__Vicinamibacteria	o__Vicinamibacterales	f__Vicinamibacterales_unclassified	g__Vicinamibacterales_unclassified	s__Vicinamibacterales_unclassified
b00b83a1285e2964f6c799764b3191be	d__Bacteria	p__Actinobacteriota	c__Acidimicrobiia	o__IMCC26256	f__IMCC26256_unclassified	g__IMCC26256_unclassified	s__IMCC26256_unclassified
cbe0b1a6573c0972b8d42250d1f5ab31	d__Bacteria	p__Acidobacteriota	c__Holophagae	o__Subgroup_7	f__Subgroup_7_unclassified	g__Subgroup_7_unclassified	s__Subgroup_7_unclassified
c0f61a7740f037951c205b46e9d549b5	d__Bacteria	p__Desulfobacterota	c__Desulfobacterota_unclassified	o__Desulfobacterota_unclassified	f__Desulfobacterota_unclassified	g__Desulfobacterota_unclassified	s__Desulfobacterota_unclassified
42a0bcb4090ec75a1919a227cdac7f7a	d__Bacteria	p__Acidobacteriota	c__Blastocatellia	o__11-24	f__11-24_unclassified	g__11-24_unclassified	s__11-24_unclassified
64e0f881782ab1221753e940b07855e2	d__Bacteria	p__Desulfobacterota	c__Desulfobacterota_unclassified	o__Desulfobacterota_unclassified	f__Desulfobacterota_unclassified	g__Desulfobacterota_unclassified	s__Desulfobacterota_unclassified
62b0cfcbe940cee39c00e5d0ff3920d2	d__Bacteria	p__Acidobacteriota	c__Holophagae	o__Subgroup_7	f__Subgroup_7_unclassified	g__Subgroup_7_unclassified	s__Subgroup_7_unclassified
263cdc0ed60ae47564d84c3324f93f9a	d__Bacteria	p__Methylomirabilota	c__Methylomirabilia	o__Rokubacteriales	f__Rokubacteriales_unclassified	g__Rokubacteriales_unclassified	s__Rokubacteriales_unclassified
87bf0e89ae93193f10d5aa29ae660e5d	d__Bacteria	p__Armatimonadota	c__Armatimonadia	o__Armatimonadales	f__Armatimonadales_unclassified	g__Armatimonadales_unclassified	s__Armatimonadales_unclassified
a0d08d5bbc8949e483e365d64f26f80d	d__Bacteria	p__Chloroflexi	c__Ktedonobacteria	o__Ktedonobacterales	f__Ktedonobacteraceae	g__1921-2	s__1921-2_unclassified
c0d7cc33772d400e7f2019c7d99401ff	d__Bacteria	p__Firmicutes	c__Firmicutes_unclassified	o__Firmicutes_unclassified	f__Firmicutes_unclassified	g__Firmicutes_unclassified	s__Firmicutes_unclassified
779d0ff1ccb4062e5e1b568b13a4f2d2	d__Bacteria	p__Actinobacteriota	c__Actinobacteriota	o__Actinobacteriota_unclassified	f__Actinobacteriota_unclassified	g__Actinobacteriota_unclassified	s__Actinobacteriota_unclassified
9f0f4a24cd4d45783a5df657c6d92a9d	d__Bacteria	p__Planctomycetota	c__Planctomycetes	o__Isosphaerales	f__Isosphaeraceae	g__Isosphaeraceae_unclassified	s__Isosphaeraceae_unclassified
6a0b5ffaaf2c444f8dc272488ac134ac	d__Bacteria	p__Chloroflexi	c__Ktedonobacteria	o__Ktedonobacterales	f__JG30-KF-AS9	g__JG30-KF-AS9_unclassified	s__JG30-KF-AS9_unclassified
955ccfc00a8ff4950e1f353bf8aa5546	d__Bacteria	p__Planctomycetota	c__Planctomycetes	o__Gemmatales	f__Gemmataceae	g__Gemmataceae_unclassified	s__Gemmataceae_unclassified
d0fe1aaf1f5f5f74dbcf1e797e6c51fc	d__Bacteria	p__Planctomycetota	c__Planctomycetes	o__Gemmatales	f__Gemmataceae	g__Gemmataceae_unclassified	s__Gemmataceae_unclassified
5b0bcf99f926db89db4213f0994ca1b8	d__Bacteria	p__Planctomycetota	c__Planctomycetes	o__Gemmatales	f__Gemmataceae	g__Gemmataceae_unclassified	s__Gemmataceae_unclassified
ef0d70dca6b1ad50d3f97aa86bea5889	d__Bacteria	p__Proteobacteria	c__Alphaproteobacteria	o__Micropepsales	f__Micropepsaceae	g__Micropepsaceae_unclassified	s__Micropepsaceae_unclassified
131074ee0ead56259cf692e393ecddb4	d__Bacteria	p__Verrucomicrobiota	c__Verrucomicrobiae	o__Chthoniobacterales	f__Chthoniobacteraceae	g__Candidatus_Udaeobacter	s__Candidatus_Udaeobacter_unclassified
96ddb0ea3ff1f85aacfee898fcb232e9	d__Bacteria	p__Planctomycetota	c__Planctomycetes	o__Gemmatales	f__Gemmataceae	g__Gemmataceae_unclassified	s__Gemmataceae_unclassified
52773176b0d6d3ccb8ded23d9bca0b70	d__Bacteria	p__Patescibacteria	c__ABY1	o__Candidatus_Magasanikbacteria	f__Candidatus_Magasanikbacteria_unclassified	g__Candidatus_Magasanikbacteria_unclassified	s__Candidatus_Magasanikbacteria_unclassified
0c0a4649658e736d3fc82467d91acbc0	d__Bacteria	p__Firmicutes	c__Bacilli	o__Paenibacillales	f__Paenibacillaceae	g__Paenibacillus	s__Paenibacillus_unclassified
2adb0c96a8bb09fc5ff72c671331bcf4	d__Bacteria	p__Chloroflexi	c__Ktedonobacteria	o__Ktedonobacterales	f__Ktedonobacteraceae	g__JG30a-KF-32	s__JG30a-KF-32_unclassified
741c0f5637a341110f2fb16561f2e942	d__Bacteria	p__Desulfobacterota	c__Desulfobacterota_unclassified	o__Desulfobacterota_unclassified	f__Desulfobacterota_unclassified	g__Desulfobacterota_unclassified	s__Desulfobacterota_unclassified
43516575cab0bafe7dd01b5cd47a3da3	d__Bacteria	p__Verrucomicrobiota	c__Verrucomicrobiae	o__Chthoniobacterales	f__Chthoniobacteraceae	g__Candidatus_Udaeobacter	s__Candidatus_Udaeobacter_unclassified
148daa0c0d73624b1e3d0f2c1de7e29f	d__unclassified	p__unclassified	c__unclassified	o__unclassified	f__unclassified	g__unclassified	s__unclassified
ca0b8f462e58a51c5c935b9a2bb9bff0	d__Bacteria	p__Latescibacterota	c__Latescibacteria	o__Latescibacterales	f__Latescibacteraceae	g__Latescibacteraceae_unclassified	s__Latescibacteraceae_unclassified
d0f264f9e1af69aa5ee93be4359ee83e	d__Bacteria	p__Proteobacteria	c__Betaproteobacteria	o__Betaproteobacteria_unclassified	f__Betaproteobacteria_unclassified	g__Betaproteobacteria_unclassified	s__Betaproteobacteria_unclassified
cc0aef76818a7785738d45111edd77be	d__Bacteria	p__Firmicutes	c__Clostridia	o__Clostridiales	f__Clostridiales_unclassified	g__Clostridiales_unclassified	s__Clostridiales_unclassified
8c0cbf08c3bcef5534faa7d3124ef237	d__Bacteria	p__Proteobacteria	c__Gammaproteobacteria	o__Burkholderiales	f__Nitrosomonadaceae	g__mle1-7	s__mle1-7_unclassified
03065db0b490de9c633dd97cab12bc48	d__Bacteria	p__Chloroflexi	c__JG30-KF-CM66	o__JG30-KF-CM66_unclassified	f__JG30-KF-CM66_unclassified	g__JG30-KF-CM66_unclassified	s__JG30-KF-CM66_unclassified
a0a82ca4dc39e2163a6a5f45f58761e0	d__Bacteria	p__Verrucomicrobiota	c__Opitutae	o__Opitutales	f__Opitutaceae	g__Opitutaceae_unclassified	s__Opitutaceae_unclassified
56ca0f589769efd986a5946067952e7f	d__Bacteria	p__Bacteroidota	c__Bacteroidia	o__Sphingobacteriales	f__AKYH767	g__AKYH767_unclassified	s__AKYH767_unclassified
aea0fade46f1c9cfc791678238e1c660	d__Bacteria	p__Acidobacteriota	c__Acidobacteriae	o__Acidobacteriales	f__Acidobacteriales_unclassified	g__Acidobacteriales_unclassified	s__Acidobacteriales_unclassified
0dcd0bf0fc7274c8f82ef2675ccacc51	d__unclassified	p__unclassified	c__unclassified	o__unclassified	f__unclassified	g__unclassified	s__unclassified
7602fc0c75f179bb88c97cd1dd7d992c	d__Bacteria	p__Patescibacteria	c__Patescibacteria_unclassified	o__Patescibacteria_unclassified	f__Patescibacteria_unclassified	g__Patescibacteria_unclassified	s__Patescibacteria_unclassified
c0fae336e94a79701aa6fd8802557d08	d__Bacteria	p__Nitrospirota	c__Nitrospiria	o__Nitrospirales	f__Nitrospiraceae	g__Nitrospira	s__Nitrospira_unclassified
4878a0c668b3fd32df05aaca668cd27d	d__Bacteria	p__Acidobacteriota	c__Acidobacteriae	o__Subgroup_2	f__Subgroup_2_unclassified	g__Subgroup_2_unclassified	s__Subgroup_2_unclassified
a0bd8c07634555e2ab41bb27d60b6b7a	d__Bacteria	p__Planctomycetota	c__Planctomycetes	o__Gemmatales	f__Gemmataceae	g__Gemmataceae_unclassified	s__Gemmataceae_unclassified
d0ea0b48df5c72dfc14845eeb88af716	d__Bacteria	p__Chloroflexi	c__Ktedonobacteria	o__Ktedonobacterales	f__Ktedonobacteraceae	g__Ktedonobacteraceae_unclassified	s__Ktedonobacteraceae_unclassified
f0d8767c975795620d3f884eda8397f0	d__Bacteria	p__Myxococcota	c__Polyangia	o__Polyangiales	f__Polyangiaceae	g__Pajaroellobacter	s__Pajaroellobacter_unclassified
818ead0be4e2149ce6fa13af0b3a6979	d__Bacteria	p__Proteobacteria	c__Alphaproteobacteria	o__Rhizobiales	f__Xanthobacteraceae	g__Xanthobacteraceae_unclassified	s__Xanthobacteraceae_unclassified
766088e0a4fdfa3ef37ad749dbde4e19	d__Bacteria	p__Verrucomicrobiota	c__Verrucomicrobiae	o__Pedosphaerales	f__Pedosphaeraceae	g__Pedosphaeraceae_unclassified	s__Pedosphaeraceae_unclassified
368224c0d409aae62d777bc7989c158b	d__Bacteria	p__Planctomycetota	c__BD7-11	o__BD7-11_unclassified	f__BD7-11_unclassified	g__BD7-11_unclassified	s__BD7-11_unclassified
0d0a03a782d67e89524be75690d7b78f	d__Bacteria	p__MBNT15	c__MBNT15_unclassified	o__MBNT15_unclassified	f__MBNT15_unclassified	g__MBNT15_unclassified	s__MBNT15_unclassified
2135dc0a125a90fbc9da461967e7124a	d__Bacteria	p__Planctomycetota	c__Planctomycetes	o__Gemmatales	f__Gemmataceae	g__Gemmataceae_unclassified	s__Gemmataceae_unclassified
2b0cd190e4a08976c615526ff0096ee2	d__Bacteria	p__Acidobacteriota	c__Acidobacteriae	o__Acidobacteriales	f__Acidobacteriales_unclassified	g__Acidobacteriales_unclassified	s__Acidobacteriales_unclassified
eada0fac8e8efc305e42ada0caaa091a	d__Bacteria	p__Chloroflexi	c__AD3	o__AD3_unclassified	f__AD3_unclassified	g__AD3_unclassified	s__AD3_unclassified
4bd0d3ba42ca10ff24a1efa62f239a21	d__Bacteria	p__Chloroflexi	c__Ktedonobacteria	o__Ktedonobacterales	f__Ktedonobacteraceae	g__Ktedonobacteraceae_unclassified	s__Ktedonobacteraceae_unclassified
e0e1d74d19b2fc16f49bab8a71d467e5	d__Bacteria	p__Proteobacteria	c__Gammaproteobacteria	o__Burkholderiales	f__TRA3-20	g__TRA3-20_unclassified	s__TRA3-20_unclassified
7c000c5740d53a682910c2b21daabb59	d__Bacteria	p__Actinobacteriota	c__Thermoleophilia	o__Gaiellales	f__Gaiellales_unclassified	g__Gaiellales_unclassified	s__Gaiellales_unclassified
22fae0ab7b998799229151c98c9ff8f7	d__Bacteria	p__Proteobacteria	c__Gammaproteobacteria	o__Burkholderiales	f__A21b	g__A21b_unclassified	s__A21b_unclassified
a0f43a8c75a006e293a65e93e54c3f56	d__unclassified	p__unclassified	c__unclassified	o__unclassified	f__unclassified	g__unclassified	s__unclassified
[truncated: 67,522 more rows]

## Sheet: bacterial null modeling
sample	betaNTI	group
A_2-A_1	-0.132814	EM-20
A_3-A_1	-0.927415	EM-20
A_4-A_1	-0.913257	EM-20
A_5-A_1	0.0321423	EM-20
A_6-A_1	-1.32419	EM-20
A_7-A_1	0.252896	EM-20
A_8-A_1	0.405539	EM-20
A_9-A_1	-0.855903	EM-20
A_10-A_1	1.78944	EM-20
A_11-A_1	2.28871	EM-20
A_12-A_1	-0.357321	EM-20
A_13-A_1	-0.777731	EM-20
A_14-A_1	-1.41712	EM-20
A_15-A_1	0.751809	EM-20
A_3-A_2	-0.922037	EM-20
A_4-A_2	-0.993872	EM-20
A_5-A_2	-1.3295	EM-20
A_6-A_2	-0.922056	EM-20
A_7-A_2	-0.364869	EM-20
A_8-A_2	-1.33333	EM-20
A_9-A_2	-0.725018	EM-20
A_10-A_2	0.481041	EM-20
A_11-A_2	-0.00654849	EM-20
A_12-A_2	-0.0310617	EM-20
A_13-A_2	0.194102	EM-20
A_14-A_2	-1.08644	EM-20
A_15-A_2	1.17197	EM-20
A_4-A_3	-0.740877	EM-20
A_5-A_3	-1.06831	EM-20
A_6-A_3	-1.08329	EM-20
A_7-A_3	-0.135009	EM-20
A_8-A_3	-1.15374	EM-20
A_9-A_3	-0.624189	EM-20
A_10-A_3	0.299963	EM-20
A_11-A_3	-0.178188	EM-20
A_12-A_3	1.48359	EM-20
A_13-A_3	0.411411	EM-20
A_14-A_3	-1.23596	EM-20
A_15-A_3	0.744275	EM-20
A_5-A_4	-0.524827	EM-20
A_6-A_4	-1.17124	EM-20
A_7-A_4	0.52007	EM-20
A_8-A_4	-0.736978	EM-20
A_9-A_4	-1.2563	EM-20
A_10-A_4	1.57093	EM-20
A_11-A_4	2.67812	EM-20
A_12-A_4	-1.34937	EM-20
A_13-A_4	-1.00148	EM-20
A_14-A_4	-0.740969	EM-20
A_15-A_4	-0.0198981	EM-20
A_6-A_5	-0.0859636	EM-20
A_7-A_5	0.21841	EM-20
A_8-A_5	-0.768612	EM-20
A_9-A_5	-1.37013	EM-20
A_10-A_5	1.71253	EM-20
A_11-A_5	3.54574	EM-20
A_12-A_5	-1.42957	EM-20
A_13-A_5	-1.15359	EM-20
A_14-A_5	-0.390595	EM-20
A_15-A_5	1.06168	EM-20
A_7-A_6	0.0205054	EM-20
A_8-A_6	-0.782833	EM-20
A_9-A_6	-0.597607	EM-20
A_10-A_6	-0.616712	EM-20
A_11-A_6	-0.337843	EM-20
A_12-A_6	-0.959817	EM-20
A_13-A_6	-1.05893	EM-20
A_14-A_6	-1.06568	EM-20
A_15-A_6	1.56418	EM-20
A_8-A_7	0.387523	EM-20
A_9-A_7	-0.324093	EM-20
A_10-A_7	3.15177	EM-20
A_11-A_7	2.25362	EM-20
A_12-A_7	-0.152629	EM-20
A_13-A_7	-0.355154	EM-20
A_14-A_7	1.56272	EM-20
A_15-A_7	0.681435	EM-20
A_9-A_8	-1.53369	EM-20
A_10-A_8	2.44488	EM-20
A_11-A_8	3.10746	EM-20
A_12-A_8	-1.21213	EM-20
A_13-A_8	-0.949918	EM-20
A_14-A_8	-0.701295	EM-20
A_15-A_8	-0.00869629	EM-20
A_10-A_9	0.188904	EM-20
A_11-A_9	-0.248438	EM-20
A_12-A_9	1.98036	EM-20
A_13-A_9	-0.0721816	EM-20
A_14-A_9	-1.084	EM-20
A_15-A_9	1.87685	EM-20
A_11-A_10	-0.343977	EM-20
A_12-A_10	-1.40277	EM-20
A_13-A_10	2.36248	EM-20
A_14-A_10	1.04783	EM-20
A_15-A_10	-0.0271262	EM-20
A_12-A_11	-1.91504	EM-20
A_13-A_11	2.63519	EM-20
A_14-A_11	0.424505	EM-20
A_15-A_11	-0.733778	EM-20
A_13-A_12	0.126288	EM-20
A_14-A_12	-1.2873	EM-20
A_15-A_12	-1.18045	EM-20
A_14-A_13	-0.402732	EM-20
A_15-A_13	1.89655	EM-20
A_15-A_14	0.826446	EM-20
B_2-B_1	1.66456	EM-15
B_3-B_1	0.262676	EM-15
B_4-B_1	0.00820056	EM-15
B_5-B_1	-0.751518	EM-15
B_6-B_1	-0.368661	EM-15
B_7-B_1	-0.745771	EM-15
B_8-B_1	-1.05849	EM-15
B_9-B_1	-0.378967	EM-15
B_10-B_1	-1.19518	EM-15
B_11-B_1	-0.851546	EM-15
B_12-B_1	-0.653918	EM-15
B_13-B_1	-1.13883	EM-15
B_14-B_1	-1.19535	EM-15
B_15-B_1	-0.202849	EM-15
B_3-B_2	0.712378	EM-15
B_4-B_2	0.142969	EM-15
B_5-B_2	-1.23438	EM-15
B_6-B_2	-0.650204	EM-15
B_7-B_2	0.850094	EM-15
B_8-B_2	-0.724003	EM-15
B_9-B_2	-0.874217	EM-15
B_10-B_2	0.974177	EM-15
B_11-B_2	0.321633	EM-15
B_12-B_2	0.238336	EM-15
B_13-B_2	1.91586	EM-15
B_14-B_2	1.65097	EM-15
B_15-B_2	-0.0266646	EM-15
B_4-B_3	-0.953572	EM-15
B_5-B_3	-0.974526	EM-15
B_6-B_3	-0.375584	EM-15
B_7-B_3	-0.193511	EM-15
B_8-B_3	-0.890552	EM-15
B_9-B_3	-0.408314	EM-15
B_10-B_3	-0.40663	EM-15
B_11-B_3	-0.458139	EM-15
B_12-B_3	-0.275262	EM-15
B_13-B_3	0.785608	EM-15
B_14-B_3	0.0778289	EM-15
B_15-B_3	-0.241676	EM-15
B_5-B_4	0.426171	EM-15
B_6-B_4	0.406172	EM-15
B_7-B_4	0.477793	EM-15
B_8-B_4	0.47744	EM-15
B_9-B_4	0.2974	EM-15
B_10-B_4	1.1616	EM-15
B_11-B_4	1.90055	EM-15
B_12-B_4	0.785917	EM-15
B_13-B_4	0.779069	EM-15
B_14-B_4	0.489115	EM-15
B_15-B_4	0.368261	EM-15
B_6-B_5	-0.608921	EM-15
B_7-B_5	0.216569	EM-15
B_8-B_5	-0.0869008	EM-15
B_9-B_5	-0.388992	EM-15
B_10-B_5	1.25182	EM-15
B_11-B_5	0.42578	EM-15
B_12-B_5	0.274461	EM-15
B_13-B_5	1.47335	EM-15
B_14-B_5	1.29505	EM-15
B_15-B_5	-0.0665221	EM-15
B_7-B_6	0.0131765	EM-15
B_8-B_6	-0.319033	EM-15
B_9-B_6	-0.386695	EM-15
B_10-B_6	0.690871	EM-15
B_11-B_6	-0.046154	EM-15
B_12-B_6	-0.297174	EM-15
B_13-B_6	1.08383	EM-15
B_14-B_6	0.592295	EM-15
B_15-B_6	-0.673674	EM-15
B_8-B_7	-0.519334	EM-15
B_9-B_7	1.40434	EM-15
B_10-B_7	-0.535144	EM-15
B_11-B_7	-1.33838	EM-15
B_12-B_7	-1.22636	EM-15
B_13-B_7	-0.558031	EM-15
B_14-B_7	-0.164705	EM-15
B_15-B_7	0.153494	EM-15
B_9-B_8	0.912156	EM-15
B_10-B_8	0.134123	EM-15
B_11-B_8	-0.0581075	EM-15
B_12-B_8	0.560617	EM-15
B_13-B_8	-1.2941	EM-15
B_14-B_8	-1.72043	EM-15
B_15-B_8	-0.654813	EM-15
B_10-B_9	2.86253	EM-15
B_11-B_9	1.46774	EM-15
B_12-B_9	2.62863	EM-15
B_13-B_9	2.97906	EM-15
B_14-B_9	2.13069	EM-15
B_15-B_9	0.808132	EM-15
B_11-B_10	1.39116	EM-15
B_12-B_10	1.09484	EM-15
B_13-B_10	-0.249331	EM-15
B_14-B_10	-0.899518	EM-15
B_15-B_10	1.23626	EM-15
B_12-B_11	-0.425367	EM-15
B_13-B_11	0.91023	EM-15
B_14-B_11	0.167305	EM-15
B_15-B_11	-0.0651786	EM-15
B_13-B_12	1.05109	EM-15
B_14-B_12	-0.31083	EM-15
B_15-B_12	-0.318282	EM-15
B_14-B_13	-1.0348	EM-15
B_15-B_13	2.71011	EM-15
B_15-B_14	1.3375	EM-15
C_2-C_1	3.59721	EM-8
C_3-C_1	2.58118	EM-8
C_4-C_1	0.893451	EM-8
C_5-C_1	0.0439704	EM-8
C_6-C_1	1.73774	EM-8
C_7-C_1	-0.409478	EM-8
C_8-C_1	0.590271	EM-8
C_9-C_1	-0.468429	EM-8
C_10-C_1	-0.594997	EM-8
C_11-C_1	-0.269391	EM-8
C_12-C_1	1.60222	EM-8
C_13-C_1	-0.948403	EM-8
C_14-C_1	0.200458	EM-8
C_15-C_1	-0.856713	EM-8
C_3-C_2	-0.172077	EM-8
C_4-C_2	-1.13328	EM-8
C_5-C_2	-1.15017	EM-8
C_6-C_2	-1.24698	EM-8
C_7-C_2	-1.41222	EM-8
C_8-C_2	-0.640946	EM-8
C_9-C_2	-1.74919	EM-8
C_10-C_2	-1.65727	EM-8
C_11-C_2	-1.08601	EM-8
C_12-C_2	-0.9989	EM-8
C_13-C_2	-0.326144	EM-8
C_14-C_2	-1.06439	EM-8
C_15-C_2	-1.79305	EM-8
C_4-C_3	0.421765	EM-8
C_5-C_3	-0.772526	EM-8
C_6-C_3	0.367974	EM-8
C_7-C_3	-0.283393	EM-8
C_8-C_3	0.316642	EM-8
C_9-C_3	-2.02513	EM-8
C_10-C_3	-0.267833	EM-8
C_11-C_3	-0.187587	EM-8
C_12-C_3	0.211467	EM-8
C_13-C_3	1.73113	EM-8
C_14-C_3	-0.128041	EM-8
C_15-C_3	0.140619	EM-8
C_5-C_4	-0.97707	EM-8
C_6-C_4	-0.62738	EM-8
C_7-C_4	-0.8177	EM-8
C_8-C_4	2.02904	EM-8
C_9-C_4	-0.975951	EM-8
C_10-C_4	-1.09963	EM-8
C_11-C_4	0.149557	EM-8
C_12-C_4	0.00128523	EM-8
C_13-C_4	0.358773	EM-8
C_14-C_4	0.0731098	EM-8
C_15-C_4	-0.265032	EM-8
C_6-C_5	-0.778249	EM-8
C_7-C_5	-0.582555	EM-8
C_8-C_5	1.24832	EM-8
C_9-C_5	-1.31545	EM-8
C_10-C_5	-0.929719	EM-8
C_11-C_5	0.0537101	EM-8
C_12-C_5	-0.743008	EM-8
C_13-C_5	0.929357	EM-8
C_14-C_5	0.00314122	EM-8
C_15-C_5	-0.668748	EM-8
C_7-C_6	-1.0964	EM-8
C_8-C_6	0.842096	EM-8
C_9-C_6	-0.63312	EM-8
C_10-C_6	-0.753556	EM-8
C_11-C_6	0.00460027	EM-8
C_12-C_6	0.0787486	EM-8
C_13-C_6	0.376476	EM-8
C_14-C_6	-0.851754	EM-8
C_15-C_6	-1.51039	EM-8
C_8-C_7	0.913282	EM-8
C_9-C_7	0.322238	EM-8
C_10-C_7	-0.10986	EM-8
C_11-C_7	0.688957	EM-8
C_12-C_7	0.600024	EM-8
C_13-C_7	0.463086	EM-8
C_14-C_7	-0.960909	EM-8
C_15-C_7	-1.44409	EM-8
C_9-C_8	-0.584409	EM-8
C_10-C_8	0.833743	EM-8
C_11-C_8	0.488871	EM-8
C_12-C_8	-1.42676	EM-8
C_13-C_8	3.35629	EM-8
C_14-C_8	0.888244	EM-8
C_15-C_8	-0.885542	EM-8
C_10-C_9	0.12985	EM-8
C_11-C_9	-0.0777354	EM-8
C_12-C_9	-1.05848	EM-8
C_13-C_9	0.713887	EM-8
C_14-C_9	0.79664	EM-8
C_15-C_9	-0.624336	EM-8
C_11-C_10	3.04106	EM-8
C_12-C_10	0.563517	EM-8
C_13-C_10	0.968835	EM-8
C_14-C_10	-0.53561	EM-8
C_15-C_10	-1.7352	EM-8
C_12-C_11	0.508765	EM-8
C_13-C_11	1.73303	EM-8
C_14-C_11	-0.459099	EM-8
C_15-C_11	-1.84979	EM-8
C_13-C_12	1.85472	EM-8
C_14-C_12	-0.289276	EM-8
C_15-C_12	-0.377319	EM-8
C_14-C_13	2.8541	EM-8
C_15-C_13	-0.269905	EM-8
C_15-C_14	-1.4623	EM-8
D_2-D_1	-0.28656	EM-3
D_3-D_1	1.27145	EM-3
D_4-D_1	1.77225	EM-3
D_5-D_1	2.73885	EM-3
D_6-D_1	-0.00388392	EM-3
D_7-D_1	-0.670632	EM-3
D_8-D_1	0.852457	EM-3
D_9-D_1	0.305074	EM-3
D_10-D_1	1.09205	EM-3
D_11-D_1	3.48608	EM-3
D_12-D_1	1.3307	EM-3
D_13-D_1	-0.5666	EM-3
D_14-D_1	0.840943	EM-3
D_15-D_1	0.36252	EM-3
D_3-D_2	1.09505	EM-3
D_4-D_2	1.16083	EM-3
D_5-D_2	2.09683	EM-3
D_6-D_2	0.0367989	EM-3
D_7-D_2	-0.683268	EM-3
D_8-D_2	0.678549	EM-3
D_9-D_2	0.0619062	EM-3
D_10-D_2	0.825525	EM-3
D_11-D_2	3.65696	EM-3
D_12-D_2	0.766855	EM-3
D_13-D_2	-1.01148	EM-3
D_14-D_2	0.777506	EM-3
D_15-D_2	0.141144	EM-3
D_4-D_3	1.32616	EM-3
D_5-D_3	1.49941	EM-3
D_6-D_3	-0.634464	EM-3
D_7-D_3	-0.836218	EM-3
D_8-D_3	-0.0570369	EM-3
D_9-D_3	-0.264899	EM-3
D_10-D_3	1.61301	EM-3
D_11-D_3	4.47872	EM-3
D_12-D_3	1.20469	EM-3
D_13-D_3	-1.24258	EM-3
D_14-D_3	0.489075	EM-3
D_15-D_3	0.541148	EM-3
D_5-D_4	0.929393	EM-3
D_6-D_4	0.25436	EM-3
D_7-D_4	1.74022	EM-3
D_8-D_4	1.28892	EM-3
D_9-D_4	0.0349098	EM-3
D_10-D_4	-0.15449	EM-3
D_11-D_4	3.37542	EM-3
D_12-D_4	-0.365842	EM-3
D_13-D_4	-0.455978	EM-3
D_14-D_4	1.38454	EM-3
D_15-D_4	0.714538	EM-3
D_6-D_5	-0.0821019	EM-3
D_7-D_5	2.40582	EM-3
D_8-D_5	0.569351	EM-3
D_9-D_5	0.0829511	EM-3
D_10-D_5	0.0593587	EM-3
D_11-D_5	3.38176	EM-3
D_12-D_5	-0.8528	EM-3
D_13-D_5	0.683672	EM-3
D_14-D_5	0.921413	EM-3
D_15-D_5	-0.0242971	EM-3
D_7-D_6	-0.786578	EM-3
D_8-D_6	-1.11647	EM-3
D_9-D_6	-1.12708	EM-3
D_10-D_6	2.53452	EM-3
D_11-D_6	3.60828	EM-3
D_12-D_6	1.07512	EM-3
D_13-D_6	-0.598849	EM-3
D_14-D_6	-0.679943	EM-3
D_15-D_6	-1.02217	EM-3
D_8-D_7	0.533317	EM-3
D_9-D_7	-0.378441	EM-3
D_10-D_7	0.66575	EM-3
D_11-D_7	1.63151	EM-3
D_12-D_7	0.613572	EM-3
D_13-D_7	-1.35782	EM-3
D_14-D_7	-0.573175	EM-3
D_15-D_7	-0.703429	EM-3
D_9-D_8	-0.606623	EM-3
D_10-D_8	0.506092	EM-3
D_11-D_8	1.97947	EM-3
D_12-D_8	-0.10106	EM-3
D_13-D_8	0.684453	EM-3
D_14-D_8	0.112496	EM-3
D_15-D_8	-1.074	EM-3
D_10-D_9	2.41594	EM-3
D_11-D_9	1.83853	EM-3
D_12-D_9	1.21375	EM-3
D_13-D_9	-0.388295	EM-3
D_14-D_9	-0.383731	EM-3
D_15-D_9	-1.14705	EM-3
D_11-D_10	2.96247	EM-3
D_12-D_10	-0.23825	EM-3
D_13-D_10	-0.360754	EM-3
D_14-D_10	-0.100245	EM-3
D_15-D_10	1.25083	EM-3
D_12-D_11	3.33576	EM-3
D_13-D_11	1.78803	EM-3
D_14-D_11	3.91386	EM-3
D_15-D_11	2.47531	EM-3
D_13-D_12	0.129639	EM-3
D_14-D_12	-0.293976	EM-3
D_15-D_12	0.661912	EM-3
D_14-D_13	1.3052	EM-3
D_15-D_13	0.192982	EM-3
D_15-D_14	-0.451735	EM-3
E_2-E_1	-1.63048	IM-20
E_3-E_1	-1.65414	IM-20
E_4-E_1	2.7955	IM-20
E_5-E_1	0.00532804	IM-20
E_6-E_1	-1.52532	IM-20
E_7-E_1	1.98183	IM-20
E_8-E_1	0.790555	IM-20
E_9-E_1	-0.744073	IM-20
E_10-E_1	1.03951	IM-20
E_11-E_1	0.636254	IM-20
E_12-E_1	-0.613924	IM-20
E_13-E_1	-1.00768	IM-20
E_14-E_1	2.14439	IM-20
E_15-E_1	-0.484757	IM-20
E_3-E_2	-0.791381	IM-20
E_4-E_2	2.15733	IM-20
E_5-E_2	-0.333279	IM-20
E_6-E_2	-0.853579	IM-20
E_7-E_2	1.66811	IM-20
E_8-E_2	-0.18212	IM-20
E_9-E_2	-0.405541	IM-20
E_10-E_2	0.421943	IM-20
E_11-E_2	-0.107955	IM-20
E_12-E_2	-0.438443	IM-20
E_13-E_2	-1.5932	IM-20
E_14-E_2	0.274461	IM-20
E_15-E_2	-0.255552	IM-20
E_4-E_3	2.5069	IM-20
E_5-E_3	-1.3329	IM-20
E_6-E_3	-1.36839	IM-20
E_7-E_3	1.3712	IM-20
E_8-E_3	-1.01442	IM-20
E_9-E_3	-0.884761	IM-20
E_10-E_3	1.38985	IM-20
E_11-E_3	-0.250709	IM-20
E_12-E_3	-0.78699	IM-20
E_13-E_3	-1.69415	IM-20
E_14-E_3	0.378348	IM-20
E_15-E_3	-0.634962	IM-20
E_5-E_4	2.57314	IM-20
E_6-E_4	2.82144	IM-20
E_7-E_4	0.571286	IM-20
E_8-E_4	1.37733	IM-20
E_9-E_4	1.57599	IM-20
E_10-E_4	1.57324	IM-20
E_11-E_4	0.254549	IM-20
E_12-E_4	1.2736	IM-20
E_13-E_4	1.7667	IM-20
E_14-E_4	2.5506	IM-20
E_15-E_4	-0.470124	IM-20
E_6-E_5	-1.31845	IM-20
E_7-E_5	1.43721	IM-20
E_8-E_5	0.169342	IM-20
E_9-E_5	-1.15085	IM-20
E_10-E_5	0.0649703	IM-20
E_11-E_5	-1.10695	IM-20
E_12-E_5	-1.40459	IM-20
E_13-E_5	-0.214379	IM-20
E_14-E_5	0.310805	IM-20
E_15-E_5	-1.26309	IM-20
E_7-E_6	1.59144	IM-20
E_8-E_6	-0.949486	IM-20
E_9-E_6	-0.945367	IM-20
E_10-E_6	1.4921	IM-20
E_11-E_6	-0.0181423	IM-20
E_12-E_6	-1.03286	IM-20
E_13-E_6	-1.6587	IM-20
E_14-E_6	0.568363	IM-20
E_15-E_6	-0.572156	IM-20
E_8-E_7	-0.216757	IM-20
E_9-E_7	-0.637791	IM-20
E_10-E_7	2.82819	IM-20
E_11-E_7	-0.301134	IM-20
E_12-E_7	1.11854	IM-20
E_13-E_7	1.83611	IM-20
E_14-E_7	1.89193	IM-20
E_15-E_7	-1.33948	IM-20
E_9-E_8	-0.259206	IM-20
E_10-E_8	2.32567	IM-20
E_11-E_8	0.232869	IM-20
E_12-E_8	0.194066	IM-20
E_13-E_8	1.74983	IM-20
E_14-E_8	2.67051	IM-20
E_15-E_8	-0.813056	IM-20
E_10-E_9	1.65695	IM-20
E_11-E_9	-0.296755	IM-20
E_12-E_9	-0.383747	IM-20
E_13-E_9	-1.20893	IM-20
E_14-E_9	0.0174437	IM-20
E_15-E_9	-0.4225	IM-20
E_11-E_10	-0.318942	IM-20
E_12-E_10	0.753928	IM-20
E_13-E_10	0.962742	IM-20
E_14-E_10	1.40572	IM-20
E_15-E_10	0.852742	IM-20
E_12-E_11	-1.28425	IM-20
E_13-E_11	-1.01819	IM-20
E_14-E_11	-0.52408	IM-20
E_15-E_11	-0.974203	IM-20
E_13-E_12	-0.820763	IM-20
E_14-E_12	-0.0862257	IM-20
E_15-E_12	-0.704225	IM-20
E_14-E_13	3.2543	IM-20
E_15-E_13	-0.830746	IM-20
E_15-E_14	-0.402348	IM-20
F_2-F_1	-0.477789	IM-15
F_3-F_1	0.868491	IM-15
F_4-F_1	-0.945467	IM-15
F_5-F_1	-0.415244	IM-15
F_6-F_1	-0.233673	IM-15
F_7-F_1	2.08862	IM-15
F_8-F_1	0.670632	IM-15
F_9-F_1	-0.731239	IM-15
F_10-F_1	-0.990259	IM-15
F_11-F_1	1.71035	IM-15
F_12-F_1	-0.818233	IM-15
F_13-F_1	-0.241813	IM-15
F_14-F_1	0.833963	IM-15
F_15-F_1	1.64939	IM-15
F_3-F_2	0.0798806	IM-15
F_4-F_2	-1.22295	IM-15
F_5-F_2	-1.37727	IM-15
F_6-F_2	-1.20981	IM-15
F_7-F_2	-0.837817	IM-15
F_8-F_2	0.257058	IM-15
F_9-F_2	-0.689368	IM-15
F_10-F_2	-1.59528	IM-15
F_11-F_2	-0.47752	IM-15
F_12-F_2	-1.1353	IM-15
F_13-F_2	-0.955104	IM-15
F_14-F_2	-0.221851	IM-15
F_15-F_2	0.213751	IM-15
F_4-F_3	1.09603	IM-15
F_5-F_3	1.28378	IM-15
F_6-F_3	1.26385	IM-15
F_7-F_3	0.0444323	IM-15
F_8-F_3	0.969628	IM-15
F_9-F_3	-0.818718	IM-15
F_10-F_3	-0.535069	IM-15
F_11-F_3	0.222869	IM-15
F_12-F_3	-0.188874	IM-15
F_13-F_3	1.38458	IM-15
F_14-F_3	0.862215	IM-15
F_15-F_3	-0.0274443	IM-15
F_5-F_4	0.884447	IM-15
F_6-F_4	0.24711	IM-15
F_7-F_4	1.37351	IM-15
F_8-F_4	0.834904	IM-15
F_9-F_4	-0.881663	IM-15
F_10-F_4	-1.51694	IM-15
F_11-F_4	0.377891	IM-15
F_12-F_4	-1.10373	IM-15
F_13-F_4	-0.974508	IM-15
F_14-F_4	-0.331366	IM-15
F_15-F_4	-0.00363669	IM-15
F_6-F_5	-0.291685	IM-15
F_7-F_5	1.92156	IM-15
F_8-F_5	1.57067	IM-15
F_9-F_5	-0.645193	IM-15
F_10-F_5	-0.867745	IM-15
F_11-F_5	0.394504	IM-15
F_12-F_5	-1.03403	IM-15
F_13-F_5	-1.49103	IM-15
F_14-F_5	-0.63232	IM-15
F_15-F_5	-0.358841	IM-15
F_7-F_6	2.73665	IM-15
F_8-F_6	3.73528	IM-15
F_9-F_6	-0.520525	IM-15
F_10-F_6	-0.927073	IM-15
F_11-F_6	0.321718	IM-15
F_12-F_6	-0.815887	IM-15
F_13-F_6	-1.06051	IM-15
F_14-F_6	-0.868908	IM-15
F_15-F_6	-0.598025	IM-15
F_8-F_7	1.16939	IM-15
F_9-F_7	-1.03806	IM-15
F_10-F_7	0.658855	IM-15
F_11-F_7	-0.0885227	IM-15
F_12-F_7	-1.11333	IM-15
F_13-F_7	1.09046	IM-15
F_14-F_7	-0.186165	IM-15
F_15-F_7	-0.0175599	IM-15
F_9-F_8	-0.404993	IM-15
F_10-F_8	0.281392	IM-15
F_11-F_8	0.318535	IM-15
F_12-F_8	0.303857	IM-15
F_13-F_8	2.24533	IM-15
F_14-F_8	2.5256	IM-15
F_15-F_8	0.284845	IM-15
F_10-F_9	-1.27051	IM-15
F_11-F_9	-1.28497	IM-15
F_12-F_9	-0.378708	IM-15
F_13-F_9	-0.8916	IM-15
F_14-F_9	-0.984212	IM-15
F_15-F_9	-1.02695	IM-15
F_11-F_10	-0.132937	IM-15
F_12-F_10	-1.73185	IM-15
F_13-F_10	-0.557891	IM-15
F_14-F_10	-0.133287	IM-15
F_15-F_10	-0.0242766	IM-15
F_12-F_11	-1.0151	IM-15
F_13-F_11	0.198188	IM-15
F_14-F_11	-0.577978	IM-15
F_15-F_11	0.0230377	IM-15
F_13-F_12	-0.718829	IM-15
F_14-F_12	-0.872739	IM-15
F_15-F_12	-0.618342	IM-15
F_14-F_13	-0.699659	IM-15
F_15-F_13	-0.3422	IM-15
F_15-F_14	-0.846664	IM-15
G_2-G_1	0.0694963	IM-8
G_3-G_1	0.0299108	IM-8
G_4-G_1	-0.625464	IM-8
G_5-G_1	-0.632048	IM-8
G_6-G_1	-1.61959	IM-8
G_7-G_1	1.2406	IM-8
G_8-G_1	0.416789	IM-8
G_9-G_1	0.667218	IM-8
G_10-G_1	1.34614	IM-8
G_11-G_1	0.398941	IM-8
G_12-G_1	-0.85463	IM-8
G_13-G_1	0.944982	IM-8
G_14-G_1	0.618054	IM-8
G_15-G_1	0.828478	IM-8
G_3-G_2	0.335888	IM-8
G_4-G_2	-0.818363	IM-8
G_5-G_2	-1.03128	IM-8
G_6-G_2	-1.85645	IM-8
G_7-G_2	0.0472351	IM-8
G_8-G_2	-0.427561	IM-8
G_9-G_2	0.625536	IM-8
G_10-G_2	1.00809	IM-8
G_11-G_2	0.407331	IM-8
G_12-G_2	-0.578046	IM-8
G_13-G_2	0.767991	IM-8
G_14-G_2	0.0649802	IM-8
G_15-G_2	-0.0508924	IM-8
G_4-G_3	-1.07101	IM-8
G_5-G_3	-1.15293	IM-8
G_6-G_3	-1.42752	IM-8
G_7-G_3	-0.5097	IM-8
G_8-G_3	-0.391506	IM-8
G_9-G_3	0.128172	IM-8
G_10-G_3	0.651128	IM-8
G_11-G_3	-0.709843	IM-8
G_12-G_3	1.02311	IM-8
G_13-G_3	0.621144	IM-8
G_14-G_3	0.383559	IM-8
G_15-G_3	1.04234	IM-8
G_5-G_4	-0.919547	IM-8
G_6-G_4	-0.91845	IM-8
G_7-G_4	-0.825964	IM-8
G_8-G_4	-0.189266	IM-8
G_9-G_4	1.20059	IM-8
G_10-G_4	-0.516075	IM-8
G_11-G_4	-1.34918	IM-8
G_12-G_4	0.739895	IM-8
G_13-G_4	1.25816	IM-8
G_14-G_4	-0.955402	IM-8
G_15-G_4	-0.794179	IM-8
G_6-G_5	0.249406	IM-8
G_7-G_5	-0.430504	IM-8
G_8-G_5	-1.38074	IM-8
G_9-G_5	0.251344	IM-8
G_10-G_5	0.347185	IM-8
G_11-G_5	-0.943227	IM-8
G_12-G_5	-0.0815632	IM-8
G_13-G_5	0.616625	IM-8
G_14-G_5	-0.86885	IM-8
G_15-G_5	-0.987507	IM-8
G_7-G_6	-1.55917	IM-8
G_8-G_6	-1.18893	IM-8
G_9-G_6	0.793078	IM-8
G_10-G_6	-0.443397	IM-8
G_11-G_6	-0.7969	IM-8
G_12-G_6	-0.929593	IM-8
G_13-G_6	0.777018	IM-8
G_14-G_6	-1.18025	IM-8
G_15-G_6	-1.44349	IM-8
G_8-G_7	0.450096	IM-8
G_9-G_7	0.169577	IM-8
G_10-G_7	2.0574	IM-8
G_11-G_7	-0.00253526	IM-8
G_12-G_7	0.73358	IM-8
G_13-G_7	0.777737	IM-8
G_14-G_7	1.06444	IM-8
G_15-G_7	1.06755	IM-8
G_9-G_8	-0.406374	IM-8
G_10-G_8	2.34721	IM-8
G_11-G_8	-0.38234	IM-8
G_12-G_8	1.81662	IM-8
G_13-G_8	0.104681	IM-8
G_14-G_8	0.612553	IM-8
G_15-G_8	0.208521	IM-8
G_10-G_9	-0.155953	IM-8
G_11-G_9	-0.329997	IM-8
G_12-G_9	0.369451	IM-8
G_13-G_9	-0.0267679	IM-8
G_14-G_9	-0.650526	IM-8
G_15-G_9	-0.891676	IM-8
G_11-G_10	-1.24321	IM-8
G_12-G_10	-0.0505977	IM-8
G_13-G_10	-0.508972	IM-8
G_14-G_10	-0.587337	IM-8
G_15-G_10	0.347897	IM-8
G_12-G_11	-0.413142	IM-8
G_13-G_11	-0.316151	IM-8
G_14-G_11	-0.898547	IM-8
G_15-G_11	-0.888091	IM-8
G_13-G_12	0.339866	IM-8
G_14-G_12	-0.354515	IM-8
G_15-G_12	0.292065	IM-8
G_14-G_13	-0.0608594	IM-8
G_15-G_13	-0.472251	IM-8
G_15-G_14	-0.241115	IM-8
H_2-H_1	-0.86573	IM-3
H_3-H_1	-0.966975	IM-3
H_4-H_1	0.0456681	IM-3
H_5-H_1	0.725406	IM-3
H_6-H_1	-0.727859	IM-3
H_7-H_1	-0.663823	IM-3
H_8-H_1	-0.603227	IM-3
H_9-H_1	-0.400201	IM-3
H_10-H_1	-0.675672	IM-3
H_11-H_1	-0.438444	IM-3
H_12-H_1	-0.899781	IM-3
H_13-H_1	-1.22955	IM-3
H_14-H_1	-1.24461	IM-3
H_15-H_1	-0.580488	IM-3
H_3-H_2	-0.690496	IM-3
H_4-H_2	-0.412855	IM-3
H_5-H_2	1.17506	IM-3
H_6-H_2	-0.359362	IM-3
H_7-H_2	-0.786578	IM-3
H_8-H_2	-0.785197	IM-3
H_9-H_2	-0.588363	IM-3
H_10-H_2	-0.986838	IM-3
H_11-H_2	-0.72646	IM-3
H_12-H_2	-0.913568	IM-3
H_13-H_2	-1.41708	IM-3
H_14-H_2	-1.32971	IM-3
H_15-H_2	-0.628318	IM-3
H_4-H_3	-0.319643	IM-3
H_5-H_3	1.10259	IM-3
H_6-H_3	-0.474945	IM-3
H_7-H_3	-0.794298	IM-3
H_8-H_3	-0.960053	IM-3
H_9-H_3	-0.936561	IM-3
H_10-H_3	-1.01827	IM-3
H_11-H_3	-0.728308	IM-3
H_12-H_3	-1.01314	IM-3
H_13-H_3	-1.67035	IM-3
H_14-H_3	-1.32052	IM-3
H_15-H_3	-0.57969	IM-3
H_5-H_4	0.144819	IM-3
H_6-H_4	-1.51328	IM-3
H_7-H_4	-1.22388	IM-3
H_8-H_4	0.0375478	IM-3
H_9-H_4	-0.973935	IM-3
H_10-H_4	-0.733521	IM-3
H_11-H_4	-0.991744	IM-3
H_12-H_4	-2.19007	IM-3
H_13-H_4	-0.497365	IM-3
H_14-H_4	-0.407031	IM-3
H_15-H_4	-1.25927	IM-3
H_6-H_5	-1.58363	IM-3
H_7-H_5	-0.803325	IM-3
H_8-H_5	1.27352	IM-3
H_9-H_5	-0.393006	IM-3
H_10-H_5	0.276682	IM-3
H_11-H_5	-0.426623	IM-3
H_12-H_5	-2.16273	IM-3
H_13-H_5	0.383369	IM-3
H_14-H_5	0.256317	IM-3
H_15-H_5	-0.663237	IM-3
H_7-H_6	-1.56734	IM-3
H_8-H_6	-0.0800653	IM-3
H_9-H_6	-0.746429	IM-3
H_10-H_6	-0.78577	IM-3
H_11-H_6	-0.862108	IM-3
H_12-H_6	-0.976928	IM-3
H_13-H_6	-1.11905	IM-3
H_14-H_6	-1.06235	IM-3
H_15-H_6	-1.56016	IM-3
H_8-H_7	1.51251	IM-3
H_9-H_7	-0.150036	IM-3
H_10-H_7	0.733267	IM-3
H_11-H_7	-0.659278	IM-3
H_12-H_7	-1.44027	IM-3
H_13-H_7	1.38118	IM-3
H_14-H_7	0.96115	IM-3
H_15-H_7	-0.706308	IM-3
H_9-H_8	0.598289	IM-3
H_10-H_8	-1.17018	IM-3
H_11-H_8	-1.63277	IM-3
H_12-H_8	0.797173	IM-3
H_13-H_8	-0.787853	IM-3
H_14-H_8	-0.408782	IM-3
H_15-H_8	2.64442	IM-3
H_10-H_9	0.278784	IM-3
H_11-H_9	-0.36838	IM-3
H_12-H_9	-0.395433	IM-3
H_13-H_9	-0.543835	IM-3
H_14-H_9	-0.483128	IM-3
H_15-H_9	0.651131	IM-3
H_11-H_10	-1.35412	IM-3
H_12-H_10	-0.404381	IM-3
H_13-H_10	-1.02214	IM-3
H_14-H_10	-0.761492	IM-3
H_15-H_10	0.0206513	IM-3
H_12-H_11	-0.153038	IM-3
H_13-H_11	-1.3184	IM-3
H_14-H_11	-1.02499	IM-3
H_15-H_11	-0.167864	IM-3
H_13-H_12	-1.2725	IM-3
H_14-H_12	-0.903459	IM-3
H_15-H_12	-1.32081	IM-3
H_14-H_13	-0.676865	IM-3
H_15-H_13	0.612874	IM-3
H_15-H_14	2.72671	IM-3
I_2-I_1	-1.02582	CK
I_3-I_1	-0.768474	CK
I_4-I_1	-0.73977	CK
I_5-I_1	-0.799444	CK
I_6-I_1	-0.673093	CK
I_7-I_1	-0.301364	CK
I_8-I_1	-0.75875	CK
I_9-I_1	-0.417667	CK
I_10-I_1	1.17618	CK
I_11-I_1	1.50829	CK
I_12-I_1	2.08261	CK
I_13-I_1	-1.03125	CK
I_14-I_1	0.286522	CK
I_15-I_1	-0.164149	CK
I_3-I_2	-1.50352	CK
I_4-I_2	-0.9197	CK
I_5-I_2	-0.869286	CK
I_6-I_2	-1.59602	CK
I_7-I_2	-0.850251	CK
I_8-I_2	-0.899646	CK
I_9-I_2	-0.603673	CK
I_10-I_2	0.87018	CK
I_11-I_2	0.55233	CK
I_12-I_2	1.43587	CK
I_13-I_2	-1.13686	CK
I_14-I_2	0.258828	CK
I_15-I_2	-0.868155	CK
I_4-I_3	-0.216143	CK
I_5-I_3	0.258078	CK
I_6-I_3	-1.05782	CK
I_7-I_3	0.719313	CK
I_8-I_3	1.16411	CK
I_9-I_3	0.237143	CK
I_10-I_3	-0.903872	CK
I_11-I_3	-1.03677	CK
I_12-I_3	-0.272519	CK
I_13-I_3	-0.26441	CK
I_14-I_3	1.25633	CK
I_15-I_3	1.18184	CK
[truncated: 66 more rows]

## Sheet: Changes in relative abundance o
fungal
[truncated: 18 more rows]

[truncated: 5 more sheets: fungal （phylum level）, fungal ASV_taxonomy_split, fungal null modeling, fungal α, Physical and chemical propertie]
